# Supplementary material for: Detection and Molecular Diversity of Brucella melitensis in Pastoral Livestock in North-Eastern Ethiopia
Source: Pathogens. 2024 Dec 3;13(12):1063. doi: 10.3390/pathogens13121063 (PMC11728775; doi:10.3390/pathogens13121063)
Supplement: Supplementary file 1 [file pathogens-13-01063-s001.zip]

Archive with 6 entries (6 files):
- Supp. Fig. 1. Phylogenetic relationship of Ethiopian B. melitensis with African isolates.pdf
- Supp. Fig. 2. Nine and 21-locus MLST profiles of global B. melitensis by country and species.pdf
- Supp. Table 1. Characterstic  of B. melitensis positive livestock.pdf
- Supp. Table 2. Genome quality assessment and pair-wise comparison.xlsx
- Supp. Table 3. MLST nine- and 21-locus schemes used for development of minimum spaning tree using GrapeTree.xlsx
- Supp. Table 4. Virulence factors and mechanisms.pdf
