# Supplementary material for: Detection and Molecular Diversity of Brucella melitensis in Pastoral Livestock in North-Eastern Ethiopia
Source: Pathogens. 2024 Dec 3;13(12):1063. doi: 10.3390/pathogens13121063 (PMC11728775; doi:10.3390/pathogens13121063)
Supplement: Supplementary file 1 [file pathogens-13-01063-s001.zip › Supp. Table 2. Genome quality assessment and pair-wise comparison.xlsx]

## Sheet: Quality assessement SRA
								QUAST								BUSCO					GTDB-Tk		Decision
S/N	Accession	Sample name	continent	Region	country	host	year	Genome size	# contigs	Largest contig	GC (%)	N50	N75	L50	L75	Complete BUSCO	Complete single copy	Complete Duplicate	Fragmented	Missing	Fast ANI(%)	Species	Remarks on inclusion
1	ERR2192792	NIPH_Bru4	Africa	Sub-Saharan Africa	Ethiopia	Human	2006	3307203	12	1178504	57.19	836148	471585	2	3	124	123	1	0	0	99.91	Brucella melitensis	Accepted
2	ERR2192797	NIPH_Bru9	Africa	Sub-Saharan Africa	Somalia	Human	2003	3309098	18	885555	57.19	836130	503383	2	4	124	123	1	0	0	99.91	Brucella melitensis	Accepted
3	ERR2192799	NIPH_Bru11	Africa	Sub-Saharan Africa	Somalia	Human	2010	3309263	19	885603	57.2	836156	503403	2	4	124	123	1	0	0	99.91	Brucella melitensis	Accepted
4	ERR2192803	NIPH_Bru24	Africa	Sub-Saharan Africa	Ethiopia	Human	2012	3317188	29	885538	57.18	836128	471538	2	4	124	123	1	0	0	99.91	Brucella melitensis	Accepted
5	ERR2192811	NIPH_Bru46	Africa	Sub-Saharan Africa	Somalia	Human	2016	3328141	41	885536	57.15	836147	471635	2	4	124	123	1	0	0	99.92	Brucella melitensis	Accepted
6	ERR4708874	16_S16_L001	Africa	Sub-Saharan Africa	Ethiopia	Cattle	2018	3309448	24	885579	57.22	836132	395511	2	4	124	123	1	0	0	99.92	Brucella melitensis	Accepted
7	ERR4708875	17_S17_L001	Africa	Sub-Saharan Africa	Ethiopia	Cattle	2018	3301036	17	885620	57.22	836124	391204	2	4	124	123	1	0	0	99.91	Brucella melitensis	Accepted
8	SRR31159349	ETH2022-01	Africa (this study)	Sub-Saharan Africa	Ethiopia	Sheep	2022	3298754	10	885063	57.22	835334	471516	2	4	124	123	1	0	0	99.91	Brucella melitensis	Accepted
9	SRR31159348	ETH2022-02	Africa (this study)	Sub-Saharan Africa	Ethiopia	Goat	2022	3299925	12	885874	57.22	821590	385959	2	4	124	123	1	0	0	99.91	Brucella melitensis	Accepted
10	SRR31159337	ETH2022-03	Africa (this study)	Sub-Saharan Africa	Ethiopia	Goat	2022	3300401	13	886011	57.22	393650	296167	3	5	124	123	1	0	0	99.91	Brucella melitensis	Accepted
11	SRR31159332	ETH2022-04	Africa (this study)	Sub-Saharan Africa	Ethiopia	Goat	2022	3298791	9	885454	57.22	835462	471482	2	4	124	123	1	0	0	99.9	Brucella melitensis	Accepted
12	SRR31159331	ETH2022-05	Africa (this study)	Sub-Saharan Africa	Ethiopia	Goat	2022	3293450	12	885430	57.23	835059	292231	2	4	124	123	1	0	0	99.92	Brucella melitensis	Accepted
13	SRR31159330	ETH2022-06	Africa (this study)	Sub-Saharan Africa	Ethiopia	Goat	2022	3291207	12	885057	57.23	865635	292260	2	4	124	123	1	0	0	99.91	Brucella melitensis	Accepted
14	SRR31159329	ETH2022-07	Africa (this study)	Sub-Saharan Africa	Ethiopia	Goat	2022	3293859	12	885695	57.23	835040	292255	2	4	124	123	1	0	0	99.9	Brucella melitensis	Accepted
15	SRR31159328	ETH2022-08	Africa (this study)	Sub-Saharan Africa	Ethiopia	Goat	2022	3294921	12	885429	57.23	835299	296175	2	4	124	123	1	0	0	99.91	Brucella melitensis	Accepted
16	SRR31159327	ETH2022-09	Africa (this study)	Sub-Saharan Africa	Ethiopia	Goat	2022	3298685	9	885424	57.22	835299	471550	2	4	124	123	1	0	0	99.91	Brucella melitensis	Accepted
17	SRR31159326	ETH2022-10	Africa (this study)	Sub-Saharan Africa	Ethiopia	Goat	2022	3299171	10	885424	57.22	835299	471534	2	4	124	123	1	0	0	99.91	Brucella melitensis	Accepted
18	SRR31159347	ETH2022-11	Africa (this study)	Sub-Saharan Africa	Ethiopia	Goat	2022	3282462	64	286551	57.24	97260	49924	12	23	124	123	1	0	0	99.91	Brucella melitensis	Accepted
19	SRR31159346	ETH2022-12	Africa (this study)	Sub-Saharan Africa	Ethiopia	Goat	2022	3298661	9	885424	57.22	835299	471526	2	4	124	123	1	0	0	99.91	Brucella melitensis	Accepted
20	SRR31159345	ETH2022-13	Africa (this study)	Sub-Saharan Africa	Ethiopia	Goat	2022	3299324	10	885408	57.22	835283	471542	2	4	124	123	1	0	0	99.91	Brucella melitensis	Accepted
21	SRR31159344	ETH2022-14	Africa (this study)	Sub-Saharan Africa	Ethiopia	Goat	2022	3298662	9	885408	57.22	835291	471542	2	4	124	123	1	0	0	99.91	Brucella melitensis	Accepted
22	SRR31159343	ETH2022-15	Africa (this study)	Sub-Saharan Africa	Ethiopia	Goat	2022	3301080	13	885424	57.21	835283	471542	2	4	124	123	1	0	0	99.9	Brucella melitensis	Accepted
23	SRR31159342	ETH2022-16	Africa (this study)	Sub-Saharan Africa	Ethiopia	Sheep	2022	3299676	11	885384	57.22	835283	471534	2	4	124	123	1	0	0	99.91	Brucella melitensis	Accepted
24	SRR31159341	ETH2022-17	Africa (this study)	Sub-Saharan Africa	Ethiopia	Goat	2022	3298693	9	885424	57.22	835299	471558	2	4	124	123	1	0	0	99.91	Brucella melitensis	Accepted
25	SRR31159340	ETH2022-18	Africa (this study)	Sub-Saharan Africa	Ethiopia	Goat	2022	3299399	10	885424	57.22	835299	471558	2	4	124	123	1	0	0	99.9	Brucella melitensis	Accepted
26	SRR31159339	ETH2022-20	Africa (this study)	Sub-Saharan Africa	Ethiopia	Goat	2022	3294848	11	885429	57.23	835299	296175	2	4	124	123	1	0	0	99.91	Brucella melitensis	Accepted
27	SRR31159338	ETH2022-21	Africa (this study)	Sub-Saharan Africa	Ethiopia	Goat	2022	3301025	12	885432	57.21	835299	471510	2	4	124	123	1	0	0	99.91	Brucella melitensis	Accepted
28	SRR31159336	ETH2022-22	Africa (this study)	Sub-Saharan Africa	Ethiopia	Goat	2022	3298653	9	885416	57.22	835299	471526	2	4	124	123	1	0	0	99.9	Brucella melitensis	Accepted
29	SRR31159335	ETH2022-23	Africa (this study)	Sub-Saharan Africa	Ethiopia	Goat	2022	3294637	11	885507	57.23	835321	292231	2	4	124	123	1	0	0	99.91	Brucella melitensis	Accepted
30	SRR31159334	ETH2022-24	Africa (this study)	Sub-Saharan Africa	Ethiopia	Goat	2022	3298711	8	885469	57.22	836060	471509	2	4	124	123	1	0	0	99.9	Brucella melitensis	Accepted
31	SRR31159333	ETH2022-25	Africa (this study)	Sub-Saharan Africa	Ethiopia	Sheep	2022	3298796	9	885469	57.22	835321	471517	2	4	124	123	1	0	0	99.9	Brucella melitensis	Accepted
32	SRR11178069	Bm-12	Asia	Middle East	Israel	Human	2017	3315202	26	886056	57.19	471220	393468	3	4	124	123	1	0	0	99.88	Brucella melitensis	Accepted
33	SRR11178089	Bm-1	Asia	Middle East	Israel	Human	2017	3321467	35	1441952	57.17	471225	331074	2	4	124	123	1	0	0	99.88	Brucella melitensis	Accepted
34	SRR12368024	18RB17241	Africa	North Africa	Egypt	Cattle	2017	3314773	22	885566	57.2	864996	836437	2	3	124	123	1	0	0	99.85	Brucella melitensis	Accepted
35	SRR12368026	18RB17238	Africa	North Africa	Egypt	Cattle	2017	3307509	14	885607	57.21	457567	248250	3	5	124	123	1	0	0	99.85	Brucella melitensis	Accepted
36	SRR12368027	18RB17236	Africa	North Africa	Egypt	Cattle	2017	3310739	17	885576	57.2	470852	393701	3	4	124	123	1	0	0	99.85	Brucella melitensis	Accepted
37	SRR12368031	18RB17260	Africa	North Africa	Egypt	Buffalo	2017	3299963	13	858816	57.22	836448	393801	2	4	124	123	1	0	0	99.86	Brucella melitensis	Accepted
38	SRR12368037	18RB17254	Africa	North Africa	Egypt	Cattle	2017	3309927	13	1055264	57.21	864804	818482	2	3	124	123	1	0	0	99.85	Brucella melitensis	Accepted
39	SRR12368042	18RB17250	Africa	North Africa	Egypt	Sheep	2017	3313144	22	885549	57.2	836470	393833	2	4	124	123	1	0	0	99.86	Brucella melitensis	Accepted
40	SRR12368045	18RB17247	Africa	North Africa	Egypt	Cattle	2017	3374574	123	885596	56.71	836470	393664	2	4	124	123	1	0	0	99.85	Brucella melitensis	Accepted
41	SRR12368046	18RB17246	Africa	North Africa	Egypt	Goat	2017	3313545	22	885568	57.19	470901	251569	3	5	124	123	1	0	0	99.86	Brucella melitensis	Accepted
42	SRR17967550	KU-RCF-S13	Asia	Middle East	Kuwait	Human	2015	3295247	17	885907	57.24	351614	172759	3	7	124	123	1	0	0	99.88	Brucella melitensis	Accepted
43	SRR26587663	BCCN 93-91	Europe	Southern Europe	Spain	Sheep	1993	3307449	10	1185801	57.22	836423	470956	2	3	124	123	1	0	0	99.88	Brucella melitensis	Accepted
44	SRR26587664	BCCN 93-68	Europe	Southern Europe	France	Human	1993	3286888	8	1124540	57.23	728039	690829	2	3	124	123	1	0	0	99.96	Brucella melitensis	Accepted
45	SRR26587669	BCCN 93-38	Africa	North Africa	Tunisia	Human	1993	3309813	6	2172822	57.22	2172822	836453	1	2	124	123	1	0	0	99.85	Brucella melitensis	Accepted
46	SRR26587672	BCCN 92-43	Africa	North Africa	Tunisia	Human	1992	3309740	10	1116907	57.22	1002502	836445	2	3	124	123	1	0	0	99.85	Brucella melitensis	Accepted
47	SRR26587674	BCCN 92-2	Europe	Southern Europe	France	Sheep	1992	3309111	12	1134452	57.22	836074	399622	2	4	124	123	1	0	0	99.85	Brucella melitensis	Accepted
48	SRR26587675	BCCN 92-121	Africa	North Africa	Tunisia	Human	1992	3305617	10	1187159	57.22	835747	722768	2	3	124	123	1	0	0	99.86	Brucella melitensis	Accepted
49	SRR26587676	BCCN 92-119	Africa	North Africa	Tunisia	Human	1992	3304585	12	1187138	57.22	474794	383181	2	5	124	123	1	0	0	99.86	Brucella melitensis	Accepted
50	SRR26587678	BCCN 91-246	Africa	North Africa	Tunisia	Sheep	1991	3301653	11	1187177	57.23	470717	256827	2	5	124	123	1	0	0	99.86	Brucella melitensis	Accepted
51	SRR26587679	BCCN 91-228	Europe	Southern Europe	Spain	Sheep	1991	3309010	13	1185057	57.22	836354	471022	2	3	124	123	1	0	0	99.89	Brucella melitensis	Accepted
52	SRR26587680	BCCN 91-227	Europe	Southern Europe	Spain	Sheep	1991	3308991	12	1138923	57.23	886003	470869	2	3	124	123	1	0	0	99.88	Brucella melitensis	Accepted
53	SRR26587682	BCCN 91-158	Europe	Southern Europe	France	Sheep	1991	3306602	7	1185042	57.22	836359	510427	2	3	124	123	1	0	0	99.89	Brucella melitensis	Accepted
54	SRR26587683	BCCN 91-150	Europe	Southern Europe	Greece	Sheep	1991	3309430	19	1185717	57.22	1165839	555424	2	3	124	123	1	0	0	99.88	Brucella melitensis	Accepted
55	SRR26587688	BCCN 91-111	Europe	Southern Europe	Greece	Cattle	1991	3308448	9	1185694	57.22	863302	672304	2	3	124	123	1	0	0	99.88	Brucella melitensis	Accepted
56	SRR26587693	BCCN 90-27	Africa	North Africa	Algeria	Human	1990	3301548	11	1134409	57.23	645546	383180	2	4	124	123	1	0	0	99.85	Brucella melitensis	Accepted
57	SRR26587714	BCCN 84-7	Europe	Southern Europe	Spain	Human	1984	3296925	6	1177785	57.22	1114451	836623	2	3	124	123	1	0	0	99.97	Brucella melitensis	Accepted
58	SRR26587734	BCCN 78-267	Europe	Southern Europe	France	Human	1978	3307270	8	1133913	57.22	836389	446525	2	4	123	122	1	0	1	99.85	Brucella melitensis	Accepted
59	SRR26587742	BCCN 76-356	Europe	Southern Europe	France	Human	1976	3307678	9	1003747	57.22	885282	385758	2	4	124	123	1	0	0	99.88	Brucella melitensis	Accepted
60	SRR26587753	BCCN 04-7	Asia	Middle East	Oman	Goat	2004	3298140	9	1227286	57.22	835054	471437	2	3	124	123	1	0	0	99.9	Brucella melitensis	Accepted
61	SRR26587759	BCCN V3	Americas	Americas	Mexico	Human	1975	3292828	8	2116907	57.23	2116907	1124666	1	2	124	123	1	0	0	99.98	Brucella melitensis	Accepted
62	SRR26587761	BCCN 99-76	Europe	Southern Europe	Italy	Sheep	1999	3311225	12	1134476	57.21	864877	836474	2	3	124	123	1	0	0	99.85	Brucella melitensis	Accepted
63	SRR26587763	BCCN 99-52	Europe	Southern Europe	Italy	Sheep	1999	3310393	9	1187160	57.22	981696	836447	2	3	124	123	1	0	0	99.86	Brucella melitensis	Accepted
64	SRR26587767	BCCN 98-50	Americas	Americas	Argentina	Human	1998	3306783	9	1134267	57.22	836431	393562	2	4	124	123	1	0	0	99.84	Brucella melitensis	Accepted
65	SRR26587771	BCCN 97-69	Europe	Southern Europe	Italy	Cattle	1997	3308388	8	1134450	57.22	981632	836375	2	3	124	123	1	0	0	99.85	Brucella melitensis	Accepted
66	SRR26587773	BCCN 97-63	Europe	Southern Europe	Italy	Cattle	1997	3308934	6	938340	57.22	886077	864798	2	3	124	123	1	0	0	99.85	Brucella melitensis	Accepted
67	SRR26587777	BCCN:96-99	Africa	Sub-Saharan Africa	South Africa	Goat	1996	3290184	12	885455	57.23	640218	463332	3	4	124	123	1	0	0	99.91	Brucella melitensis	Accepted
68	SRR26587778	BCCN 96-166	Europe	Southern Europe	Portugal	Human	1994	3291268	9	1177126	57.22	836588	471682	2	3	124	123	1	0	0	99.96	Brucella melitensis	Accepted
69	SRR26587779	BCCN 96-151	Africa	North Africa	Algeria	Human	1996	3306145	8	1190310	57.22	836411	610531	2	3	124	123	1	0	0	99.85	Brucella melitensis	Accepted
70	SRR26587781	BCCN 96-146	Africa	North Africa	Algeria	Human	1996	3307407	10	885599	57.22	836411	393580	2	4	124	123	1	0	0	99.85	Brucella melitensis	Accepted
71	SRR26587786	BCCN 94-69	Asia	Middle East	Turkey	Human	1994	3308419	10	885182	57.22	471124	331028	3	5	124	123	1	0	0	99.88	Brucella melitensis	Accepted
72	SRR27874757	2019.TE.2223.1.13	Asia	Middle East	Iraq	Sheep	2017	3304928	14	886083	57.22	401691	299172	3	5	124	123	1	0	0	99.87	Brucella melitensis	Accepted
73	SRR27874762	2019.TE.2223.1.11	Asia	Middle East	Iraq	Sheep	2015	3304435	13	879689	57.22	471235	299140	3	5	124	123	1	0	0	99.87	Brucella melitensis	Accepted
74	SRR3927454	KU/RCF-84	Asia	Middle East	Kuwait	Human	2014	3295247	17	885907	57.24	351614	172759	3	7	124	123	1	0	0	99.88	Brucella melitensis	Accepted
75	SRR4436577	BwIM_SYR_05	Asia	Middle East	Syria	Human	2015	3340613	71	1356756	57.23	837393	577116	2	3	124	123	1	0	0	98.88	Brucella melitensis	Accepted
76	SRR4436596	BwIM_MAR_25	Africa	North Africa	Morocco	Human	2016	3329103	75	1134423	57.26	645532	383180	2	4	124	123	1	0	0	99.85	Brucella melitensis	Accepted
77	SRR4436603	BwIM_TUR_35a	Asia	Middle East	Turkey	Human	2014	3373037	122	1003917	57.27	886078	393498	2	4	124	123	1	0	0	99.88	Brucella melitensis	Accepted
78	SRR4436604	BwIM_DZA_50	Africa	North Africa	Algeria	Human	2013	3330069	50	1134401	57.21	835780	645545	2	3	124	123	1	0	0	99.85	Brucella melitensis	Accepted
79	SRR4436626	BwIM_JOR_13	Asia	Middle East	Jordan	Human	2015	3328946	41	2003301	57.21	2003301	1185757	1	2	124	123	1	0	0	99.88	Brucella melitensis	Accepted
80	SRR4436629	BwIM_SAU_09	Asia	Middle East	Saudi Arabia	Human	2015	3347499	83	885027	57.25	558643	471207	3	4	124	123	1	0	0	99.88	Brucella melitensis	Accepted
81	SRR4436635	BwIM_SOM_36b	Africa	Sub-Saharan Africa	Somalia	Human	2014	3318500	42	885515	57.24	836132	471639	2	4	124	123	1	0	0	99.91	Brucella melitensis	Accepted
82	SRR4436636	BwIM_SOM_36a	Africa	Sub-Saharan Africa	Somalia	Human	2014	3318356	42	885531	57.19	836132	471639	2	4	124	123	1	0	0	99.91	Brucella melitensis	Accepted
83	SRR642804	CNGB 1076	Americas	Americas	Argentina	Human	2006	3297314	4	3128325	57.22	3128325	3128325	1	1	124	123	1	0	0	99.97	Brucella melitensis	Accepted
84	SRR642823	CNGB 1120	Americas	Americas	Argentina	Human	2006	3295720	7	1060039	57.22	759359	507251	2	4	124	123	1	0	0	99.98	Brucella melitensis	Accepted
85	SRR642824	CNGB 290	Americas	Americas	Argentina	Human	1996	3296420	11	1308133	57.22	884709	602304	2	3	124	123	1	0	0	99.98	Brucella melitensis	Accepted
86	SRR642836	F6/05-6	Africa	Sub-Saharan Africa	Sudan	Cattle	2005	3299639	14	884639	57.23	385700	261296	3	6	124	123	1	0	0	99.88	Brucella melitensis	Accepted
87	SRR647097	UK24/06	Africa	Sub-Saharan Africa	Nigeria	Human	2006	3294169	17	884883	57.23	365329	251008	3	6	124	123	1	0	0	99.91	Brucella melitensis	Accepted
88	SRR647551	UK19/04	Africa	Sub-Saharan Africa	Somalia	Human	2005	3296321	15	884718	57.23	385629	251235	3	5	124	123	1	0	0	99.91	Brucella melitensis	Accepted
89	SRR647552	UK22/06	Africa	Sub-Saharan Africa	Somalia	Human	2006	3299888	16	885810	57.23	299100	261296	3	6	124	123	1	0	0	99.88	Brucella melitensis	Accepted
90	SRR647584	UK14/06	Africa	Sub-Saharan Africa	Somalia	Human	2006	3297591	15	884708	57.22	391760	296151	3	5	124	123	1	0	0	99.91	Brucella melitensis	Accepted
91	SRR651194	UK23/06	Africa	Sub-Saharan Africa	Somalia	Human	2006	3298592	11	884739	57.22	471442	341222	3	5	124	123	1	0	0	99.91	Brucella melitensis	Accepted
92	SRR651204	F1/06 B10	Africa	Sub-Saharan Africa	Zimbabwe	Goat	2006	3298567	8	884711	57.22	836538	470702	2	4	124	123	1	0	0	99.91	Brucella melitensis	Accepted
93	SRR6957980	ItBM_49	Europe	Southern Europe	Italy	Goat	2011	3304918	13	1134231	57.22	715750	393476	2	4	124	123	1	0	0	99.85	Brucella melitensis	Accepted
94	SRR6958032	ItBM_2	Europe	Southern Europe	Italy	Sheep	2015	3307222	16	1134225	57.21	715759	383257	2	4	124	123	1	0	0	99.85	Brucella melitensis	Accepted
95	SRR9831827	2017-TE-24378-1-103	Africa	Sub-Saharan Africa	Ethiopia	Human	2016	3298528	9	885410	57.22	835191	471500	2	4	124	123	1	0	0	99.91	Brucella melitensis	Accepted
96	SRR9831840	2017-TE-24378-1-25	Africa	Sub-Saharan Africa	Somalia	Human	2005	3298156	13	885373	57.22	508892	301116	3	5	124	123	1	0	0	99.91	Brucella melitensis	Accepted
97	SRR9831845	2017-TE-24378-1-32	Africa	Sub-Saharan Africa	Ethiopia	Human	2008	3298521	9	885417	57.22	835191	471533	2	4	124	123	1	0	0	99.91	Brucella melitensis	Accepted
98	SRR9831860	2017-TE-24378-1-48	Africa	Sub-Saharan Africa	Somalia	Human	2009	3297088	10	885334	57.22	834848	393487	2	4	124	123	1	0	0	99.91	Brucella melitensis	Accepted
99	SRR9831866	2017-TE-24378-1-52	Africa	Sub-Saharan Africa	Somalia	Human	2010	3304368	15	885895	57.22	393226	299150	3	5	124	123	1	0	0	99.88	Brucella melitensis	Accepted
100	SRR9831883	2017-TE-24378-1-69	Africa	Sub-Saharan Africa	Somalia	Human	2012	3555884	302	885469	56.27	507929	471531	3	4	124	123	1	0	0	99.91	Brucella melitensis	Accepted
101	SRR9831891	2017-TE-24378-1-2	Africa	Sub-Saharan Africa	Somalia	Human	1994	3304650	12	885970	57.22	471113	299149	3	5	124	123	1	0	0	99.88	Brucella melitensis	Accepted
102	SRR9831892	2017-TE-24378-1-3	Africa	Sub-Saharan Africa	Somalia	Human	1995	3297519	13	885150	57.22	835206	341271	2	5	124	123	1	0	0	99.91	Brucella melitensis	Accepted
103	SRR9831895	2017-TE-24378-1-6	Africa	Sub-Saharan Africa	Somalia	Human	1996	3294945	11	979436	57.22	885391	296192	2	4	124	123	1	0	0	99.91	Brucella melitensis	Accepted
104	SRR9831896	2017-TE-24378-1-7	Africa	Sub-Saharan Africa	Somalia	Human	1996	3294988	12	885367	57.22	471462	260286	3	5	124	123	1	0	0	99.92	Brucella melitensis	Accepted
105	SRR9831897	2017-TE-24378-1-8	Africa	Sub-Saharan Africa	Somalia	Human	1996	3298465	10	885391	57.22	835218	471454	2	4	124	123	1	0	0	99.9	Brucella melitensis	Accepted
106	SRR9831898	2017-TE-24378-1-9	Africa	Sub-Saharan Africa	Somalia	Human	1996	3294969	11	979436	57.22	885375	296192	2	4	124	123	1	0	0	99.91	Brucella melitensis	Accepted
107	SRR9831904	2017-TE-24378-1-79	Africa	Sub-Saharan Africa	Somalia	Human	2014	3298771	10	885438	57.22	835313	383814	2	4	124	123	1	0	0	99.91	Brucella melitensis	Accepted
108	SRR9831905	2017-TE-24378-1-80	Africa	Sub-Saharan Africa	Somalia	Human	2014	3297643	10	885385	57.22	835134	471563	2	4	124	123	1	0	0	99.9	Brucella melitensis	Accepted
109	SRR19520303	NA	Africa	North Africa	Egypt	Cattle	2001	17276409	3505		50.62	22143	5769	128	536	124	4	120	0	0	Unclassified	No bacterial or archaeal marker	Rejected
110	SRR27874758	2019.TE.2223.1.122	Asia	Middle East	Iraq	Cattle	2015	9000188	1336	885874	50.02	149335	34211	13	42	124	11	113	0	0	Unclassified	No bacterial or archaeal marker	Rejected
111	SRR27874766	2019.TE.2223.1.76	Asia	Middle East	Iraq	Cattle	2015	6103930	3331		54.8	179014	905	7	1022	124	100	24	0	0	99.88	Brucella melitensis	Rejected

## Sheet: Pair-wise comparison of SNPs
	This study	ETH2022-01	ETH2022-02	ETH2022-03	ETH2022-04	ETH2022-05	ETH2022-06	ETH2022-07	ETH2022-08	ETH2022-09	ETH2022-10	ETH2022-11	ETH2022-12	ETH2022-13	ETH2022-14	ETH2022-15	ETH2022-16	ETH2022-17	ETH2022-18	ETH2022-20	ETH2022-21	ETH2022-22	ETH2022-23	ETH2022-24	ETH2022-25
This study		SRR31159349	SRR31159348	SRR31159337	SRR31159332	SRR31159331	SRR31159330	SRR31159329	SRR31159328	SRR31159327	SRR31159326	SRR31159347	SRR31159346	SRR31159345	SRR31159344	SRR31159343	SRR31159342	SRR31159341	SRR31159340	SRR31159339	SRR31159338	SRR31159336	SRR31159335	SRR31159334	SRR31159333	SRR11178069	SRR11178089	SRR12368024	SRR12368026	SRR12368027	SRR12368031	SRR12368037	SRR12368042	SRR12368045	SRR12368046	SRR17967550	SRR26587663	SRR26587664	SRR26587669	SRR26587672	SRR26587674	SRR26587675	SRR26587676	SRR26587678	SRR26587679	SRR26587680	SRR26587682	SRR26587683	SRR26587688
ETH2022-01	SRR31159349	0	120	154	242	231	66	238	224	223	222	222	222	224	226	227	226	224	224	222	222	222	243	243	243	2276	2279	2850	2852	2849	2863	2855	2861	2859	2866	2303	2134	1539	2832	2822	2821	2867	2862	2862	2154	2159	2124	2299	2296
ETH2022-02	SRR31159348	120	0	50	138	131	116	138	126	125	124	124	124	126	128	129	128	126	126	124	124	124	145	145	145	2172	2175	2744	2746	2743	2757	2749	2755	2753	2760	2199	2030	1431	2726	2716	2715	2761	2758	2756	2050	2055	2020	2195	2192
ETH2022-03	SRR31159337	154	50	0	88	135	150	142	134	133	132	132	132	134	136	137	136	134	134	132	132	132	117	117	117	2204	2207	2778	2780	2777	2791	2783	2789	2787	2794	2231	2062	1469	2760	2750	2749	2795	2790	2790	2082	2087	2052	2227	2224
ETH2022-04	SRR31159332	242	138	88	0	147	238	154	148	147	146	146	146	148	150	151	150	148	148	146	146	146	81	81	81	2288	2291	2860	2862	2859	2873	2865	2871	2869	2876	2315	2146	1553	2842	2832	2833	2879	2874	2874	2166	2171	2136	2311	2308
ETH2022-05	SRR31159331	231	131	135	147	0	227	41	137	136	135	135	135	137	139	140	139	137	137	135	135	135	150	150	150	2279	2282	2851	2853	2850	2864	2856	2862	2860	2867	2306	2137	1544	2833	2823	2824	2870	2865	2865	2157	2162	2127	2302	2299
ETH2022-06	SRR31159330	66	116	150	238	227	0	234	220	219	218	218	218	220	222	223	222	220	220	218	218	218	241	241	241	2274	2277	2848	2850	2847	2861	2853	2859	2857	2864	2301	2132	1537	2830	2820	2819	2865	2860	2860	2152	2157	2122	2297	2294
ETH2022-07	SRR31159329	238	138	142	154	41	234	0	144	143	142	142	142	144	146	147	146	144	144	142	142	142	157	157	157	2284	2287	2858	2860	2857	2871	2863	2869	2867	2874	2311	2144	1551	2840	2830	2831	2877	2872	2872	2164	2169	2134	2307	2304
ETH2022-08	SRR31159328	224	126	134	148	137	220	144	0	1	2	2	2	4	6	7	6	2	2	2	2	2	151	151	151	2274	2277	2846	2848	2845	2859	2851	2857	2855	2862	2301	2132	1537	2828	2818	2819	2865	2860	2860	2152	2157	2122	2297	2294
ETH2022-09	SRR31159327	223	125	133	147	136	219	143	1	0	1	1	1	3	5	6	5	1	1	1	1	1	150	150	150	2273	2276	2845	2847	2844	2858	2850	2856	2854	2861	2300	2131	1536	2827	2817	2818	2864	2859	2859	2151	2156	2121	2296	2293
ETH2022-10	SRR31159326	222	124	132	146	135	218	142	2	1	0	0	0	2	4	5	4	2	2	0	0	0	149	149	149	2272	2275	2844	2846	2843	2857	2849	2855	2853	2860	2299	2130	1535	2826	2816	2817	2863	2858	2858	2150	2155	2120	2295	2292
ETH2022-11	SRR31159347	222	124	132	146	135	218	142	2	1	0	0	0	2	4	5	4	2	2	0	0	0	149	149	149	2272	2275	2844	2846	2843	2857	2849	2855	2853	2860	2299	2130	1535	2826	2816	2817	2863	2858	2858	2150	2155	2120	2295	2292
ETH2022-12	SRR31159346	222	124	132	146	135	218	142	2	1	0	0	0	2	4	5	4	2	2	0	0	0	149	149	149	2272	2275	2844	2846	2843	2857	2849	2855	2853	2860	2299	2130	1535	2826	2816	2817	2863	2858	2858	2150	2155	2120	2295	2292
ETH2022-13	SRR31159345	224	126	134	148	137	220	144	4	3	2	2	2	0	2	3	2	4	4	2	2	2	151	151	151	2274	2277	2846	2848	2845	2859	2851	2857	2855	2862	2301	2132	1537	2828	2818	2819	2865	2860	2860	2152	2157	2122	2297	2294
ETH2022-14	SRR31159344	226	128	136	150	139	222	146	6	5	4	4	4	2	0	1	0	6	6	4	4	4	153	153	153	2276	2279	2848	2850	2847	2861	2853	2859	2857	2864	2303	2134	1539	2830	2820	2821	2867	2862	2862	2154	2159	2124	2299	2296
ETH2022-15	SRR31159343	227	129	137	151	140	223	147	7	6	5	5	5	3	1	0	1	7	7	5	5	5	154	154	154	2277	2280	2849	2851	2848	2862	2854	2860	2858	2865	2304	2135	1540	2831	2821	2822	2868	2863	2863	2155	2160	2125	2300	2297
ETH2022-16	SRR31159342	226	128	136	150	139	222	146	6	5	4	4	4	2	0	1	0	6	6	4	4	4	153	153	153	2276	2279	2848	2850	2847	2861	2853	2859	2857	2864	2303	2134	1539	2830	2820	2821	2867	2862	2862	2154	2159	2124	2299	2296
ETH2022-17	SRR31159341	224	126	134	148	137	220	144	2	1	2	2	2	4	6	7	6	0	2	2	2	2	151	151	151	2274	2277	2846	2848	2845	2859	2851	2857	2855	2862	2301	2132	1537	2828	2818	2819	2865	2860	2860	2152	2157	2122	2297	2294
ETH2022-18	SRR31159340	224	126	134	148	137	220	144	2	1	2	2	2	4	6	7	6	2	0	2	2	2	151	151	151	2274	2277	2846	2848	2845	2859	2851	2857	2855	2862	2301	2132	1535	2828	2818	2819	2865	2860	2860	2152	2157	2122	2297	2294
ETH2022-20	SRR31159339	222	124	132	146	135	218	142	2	1	0	0	0	2	4	5	4	2	2	0	0	0	149	149	149	2272	2275	2844	2846	2843	2857	2849	2855	2853	2860	2299	2130	1535	2826	2816	2817	2863	2858	2858	2150	2155	2120	2295	2292
ETH2022-21	SRR31159338	222	124	132	146	135	218	142	2	1	0	0	0	2	4	5	4	2	2	0	0	0	149	149	149	2272	2275	2844	2846	2843	2857	2849	2855	2853	2860	2299	2130	1535	2826	2816	2817	2863	2858	2858	2150	2155	2120	2295	2292
ETH2022-22	SRR31159336	222	124	132	146	135	218	142	2	1	0	0	0	2	4	5	4	2	2	0	0	0	149	149	149	2272	2275	2844	2846	2843	2857	2849	2855	2853	2860	2299	2130	1535	2826	2816	2817	2863	2858	2858	2150	2155	2120	2295	2292
ETH2022-23	SRR31159335	243	145	117	81	150	241	157	151	150	149	149	149	151	153	154	153	151	151	149	149	149	0	0	0	2291	2294	2863	2865	2862	2876	2868	2874	2872	2879	2318	2149	1556	2845	2835	2836	2882	2877	2877	2169	2174	2139	2314	2311
ETH2022-24	SRR31159334	243	145	117	81	150	241	157	151	150	149	149	149	151	153	154	153	151	151	149	149	149	0	0	0	2291	2294	2863	2865	2862	2876	2868	2874	2872	2879	2318	2149	1556	2845	2835	2836	2882	2877	2877	2169	2174	2139	2314	2311
ETH2022-25	SRR31159333	243	145	117	81	150	241	157	151	150	149	149	149	151	153	154	153	151	151	149	149	149	0	0	0	2291	2294	2863	2865	2862	2876	2868	2874	2872	2879	2318	2149	1556	2845	2835	2836	2882	2877	2877	2169	2174	2139	2314	2311
	SRR11178069	2276	2172	2204	2288	2279	2274	2284	2274	2273	2272	2272	2272	2274	2276	2277	2276	2274	2274	2272	2272	2272	2291	2291	2291	0	31	2694	2698	2693	2707	2695	2707	2703	2710	229	851	2236	2672	2666	2665	2711	2698	2700	871	876	845	219	214
	SRR11178089	2279	2175	2207	2291	2282	2277	2287	2277	2276	2275	2275	2275	2277	2279	2280	2279	2277	2277	2275	2275	2275	2294	2294	2294	31	0	2707	2707	2704	2718	2706	2720	2716	2721	242	866	2233	2683	2679	2676	2720	2709	2713	886	891	858	234	227
	SRR12368024	2850	2744	2778	2860	2851	2848	2858	2846	2845	2844	2844	2844	2846	2848	2849	2848	2846	2846	2844	2844	2844	2863	2863	2863	2694	2707	0	6	3	111	105	85	81	88	2725	2550	2797	262	259	686	454	447	443	2570	2575	2540	2719	2716
	SRR12368026	2852	2746	2780	2862	2853	2850	2860	2848	2847	2846	2846	2846	2848	2850	2851	2850	2848	2848	2846	2846	2846	2865	2865	2865	2698	2707	6	0	5	113	107	89	85	90	2729	2554	2797	264	263	688	454	449	447	2574	2579	2544	2723	2718
	SRR12368027	2849	2743	2777	2859	2850	2847	2857	2845	2844	2843	2843	2843	2845	2847	2848	2847	2845	2845	2843	2843	2843	2862	2862	2862	2693	2704	3	5	0	110	106	86	82	89	2726	2551	2796	263	260	685	453	448	444	2571	2576	2541	2720	2717
	SRR12368031	2863	2757	2791	2873	2864	2861	2871	2859	2858	2857	2857	2857	2859	2861	2862	2861	2859	2859	2857	2857	2857	2876	2876	2876	2707	2718	111	113	110	0	96	126	122	129	2738	2563	2812	277	274	699	468	463	459	2583	2588	2553	2732	2729
	SRR12368037	2855	2749	2783	2865	2856	2853	2863	2851	2850	2849	2849	2849	2851	2853	2854	2853	2851	2851	2849	2849	2849	2868	2868	2868	2695	2706	105	107	106	96	0	120	116	121	2726	2555	2802	267	266	693	460	453	451	2575	2580	2545	2720	2715
	SRR12368042	2861	2755	2789	2871	2862	2859	2869	2857	2856	2855	2855	2855	2857	2859	2860	2859	2857	2857	2855	2855	2855	2874	2874	2874	2707	2720	85	89	86	126	120	0	14	33	2738	2563	2806	277	274	701	469	462	458	2583	2588	2553	2732	2729
	SRR12368045	2859	2753	2787	2869	2860	2857	2867	2855	2854	2853	2853	2853	2855	2857	2858	2857	2855	2855	2853	2853	2853	2872	2872	2872	2703	2716	81	85	82	122	116	14	0	29	2734	2559	2806	273	270	697	465	458	454	2579	2584	2549	2728	2723
	SRR12368046	2866	2760	2794	2876	2867	2864	2874	2862	2861	2860	2860	2860	2862	2864	2865	2864	2862	2862	2860	2860	2860	2879	2879	2879	2710	2721	88	90	89	129	121	33	29	0	2741	2566	2811	278	277	702	470	463	461	2586	2591	2556	2735	2730
	SRR17967550	2303	2199	2231	2315	2306	2301	2311	2301	2300	2299	2299	2299	2301	2303	2304	2303	2301	2301	2299	2299	2299	2318	2318	2318	229	242	2725	2729	2726	2738	2726	2738	2734	2741	0	880	2259	2703	2697	2696	2740	2727	2729	900	905	872	238	235
	SRR26587663	2134	2030	2062	2146	2137	2132	2144	2132	2131	2130	2130	2130	2132	2134	2135	2134	2132	2132	2130	2130	2130	2149	2149	2149	851	866	2550	2554	2551	2563	2555	2563	2559	2566	880	0	2092	2528	2522	2519	2569	2556	2558	138	143	106	874	869
	SRR26587664	1539	1431	1469	1553	1544	1537	1551	1537	1536	1535	1535	1535	1537	1539	1540	1539	1537	1535	1535	1535	1535	1556	1556	1556	2236	2233	2797	2797	2796	2812	2802	2806	2806	2811	2259	2092	0	2777	2767	2770	2810	2805	2807	2112	2117	2082	2255	2254
	SRR26587669	2832	2726	2760	2842	2833	2830	2840	2828	2827	2826	2826	2826	2828	2830	2831	2830	2828	2828	2826	2826	2826	2845	2845	2845	2672	2683	262	264	263	277	267	277	273	278	2703	2528	2777	0	23	666	433	426	424	2548	2553	2518	2697	2692
	SRR26587672	2822	2716	2750	2832	2823	2820	2830	2818	2817	2816	2816	2816	2818	2820	2821	2820	2818	2818	2816	2816	2816	2835	2835	2835	2666	2679	259	263	260	274	266	274	270	277	2697	2522	2767	23	0	659	432	425	421	2542	2547	2512	2691	2688
	SRR26587674	2821	2715	2749	2833	2824	2819	2831	2819	2818	2817	2817	2817	2819	2821	2822	2821	2819	2819	2817	2817	2817	2836	2836	2836	2665	2676	686	688	685	699	693	701	697	702	2696	2519	2770	666	659	0	705	700	696	2539	2544	2509	2690	2687
	SRR26587675	2867	2761	2795	2879	2870	2865	2877	2865	2864	2863	2863	2863	2865	2867	2868	2867	2865	2865	2863	2863	2863	2882	2882	2882	2711	2720	454	454	453	468	460	469	465	470	2740	2569	2810	433	432	705	0	37	35	2589	2594	2559	2736	2731
	SRR26587676	2862	2758	2790	2874	2865	2860	2872	2860	2859	2858	2858	2858	2860	2862	2863	2862	2860	2860	2858	2858	2858	2877	2877	2877	2698	2709	447	449	448	463	453	462	458	463	2727	2556	2805	426	425	700	37	0	14	2576	2581	2546	2723	2718
	SRR26587678	2862	2756	2790	2874	2865	2860	2872	2860	2859	2858	2858	2858	2860	2862	2863	2862	2860	2860	2858	2858	2858	2877	2877	2877	2700	2713	443	447	444	459	451	458	454	461	2729	2558	2807	424	421	696	35	14	0	2578	2583	2548	2725	2722
	SRR26587679	2154	2050	2082	2166	2157	2152	2164	2152	2151	2150	2150	2150	2152	2154	2155	2154	2152	2152	2150	2150	2150	2169	2169	2169	871	886	2570	2574	2571	2583	2575	2583	2579	2586	900	138	2112	2548	2542	2539	2589	2576	2578	0	161	130	894	889
	SRR26587680	2159	2055	2087	2171	2162	2157	2169	2157	2156	2155	2155	2155	2157	2159	2160	2159	2157	2157	2155	2155	2155	2174	2174	2174	876	891	2575	2579	2576	2588	2580	2588	2584	2591	905	143	2117	2553	2547	2544	2594	2581	2583	161	0	135	899	894
	SRR26587682	2124	2020	2052	2136	2127	2122	2134	2122	2121	2120	2120	2120	2122	2124	2125	2124	2122	2122	2120	2120	2120	2139	2139	2139	845	858	2540	2544	2541	2553	2545	2553	2549	2556	872	106	2082	2518	2512	2509	2559	2546	2548	130	135	0	868	863
	SRR26587683	2299	2195	2227	2311	2302	2297	2307	2297	2296	2295	2295	2295	2297	2299	2300	2299	2297	2297	2295	2295	2295	2314	2314	2314	219	234	2719	2723	2720	2732	2720	2732	2728	2735	238	874	2255	2697	2691	2690	2736	2723	2725	894	899	868	0	213
	SRR26587688	2296	2192	2224	2308	2299	2294	2304	2294	2293	2292	2292	2292	2294	2296	2297	2296	2294	2294	2292	2292	2292	2311	2311	2311	214	227	2716	2718	2717	2729	2715	2729	2723	2730	235	869	2254	2692	2688	2687	2731	2718	2722	889	894	863	213	0
	SRR26587693	2867	2761	2795	2879	2870	2865	2877	2865	2864	2863	2863	2863	2865	2867	2868	2867	2865	2865	2863	2863	2863	2882	2882	2882	2705	2718	448	452	449	464	456	463	459	466	2734	2563	2812	429	426	701	42	33	29	2583	2588	2553	2730	2727
	SRR26587714	1518	1410	1448	1532	1523	1516	1530	1516	1515	1514	1514	1514	1516	1518	1519	1518	1516	1514	1514	1514	1514	1535	1535	1535	2215	2212	2776	2776	2775	2791	2781	2785	2785	2790	2238	2071	187	2756	2746	2749	2789	2784	2786	2091	2096	2061	2234	2233
	SRR26587734	2787	2681	2715	2799	2790	2785	2797	2785	2784	2783	2783	2783	2785	2787	2788	2787	2785	2785	2783	2783	2783	2802	2802	2802	2629	2642	851	855	852	866	858	864	862	867	2660	2483	2736	831	826	823	872	865	861	2503	2508	2473	2654	2651
	SRR26587742	2245	2141	2173	2255	2246	2243	2253	2241	2240	2239	2239	2239	2241	2243	2244	2243	2241	2241	2239	2239	2239	2258	2258	2258	355	370	2665	2669	2666	2678	2668	2678	2674	2681	384	824	2199	2643	2637	2636	2682	2669	2671	844	849	818	376	371
	SRR26587753	680	576	608	688	677	676	684	672	671	670	670	670	672	674	675	674	672	672	670	670	670	691	691	691	2298	2301	2872	2874	2871	2885	2877	2883	2881	2888	2325	2156	1561	2854	2844	2843	2889	2884	2884	2176	2181	2146	2321	2320
	SRR26587759	1523	1415	1453	1537	1528	1521	1535	1521	1520	1519	1519	1519	1521	1523	1524	1523	1521	1519	1519	1519	1519	1540	1540	1540	2216	2211	2779	2779	2776	2794	2784	2786	2788	2793	2241	2074	446	2759	2749	2752	2792	2787	2789	2094	2099	2064	2237	2236
	SRR26587761	2846	2740	2774	2856	2847	2844	2854	2842	2841	2840	2840	2840	2842	2844	2845	2844	2842	2842	2840	2840	2840	2859	2859	2859	2688	2701	284	288	285	299	291	299	295	302	2719	2544	2791	200	197	684	453	446	442	2564	2569	2534	2713	2710
	SRR26587763	2849	2743	2777	2859	2850	2847	2857	2845	2844	2843	2843	2843	2845	2847	2848	2847	2845	2845	2843	2843	2843	2862	2862	2862	2691	2704	287	291	288	302	294	302	298	305	2722	2547	2794	203	200	687	456	449	445	2567	2572	2537	2716	2713
	SRR26587767	2847	2741	2775	2859	2850	2845	2857	2845	2844	2843	2843	2843	2845	2847	2848	2847	2845	2845	2843	2843	2843	2862	2862	2862	2685	2694	709	709	708	722	714	722	720	723	2718	2543	2792	687	684	615	728	723	721	2563	2568	2533	2712	2707
	SRR26587771	2842	2736	2770	2852	2843	2840	2850	2838	2837	2836	2836	2836	2838	2840	2841	2840	2838	2838	2836	2836	2836	2855	2855	2855	2684	2697	282	286	283	297	289	297	293	300	2715	2540	2789	198	195	682	451	444	440	2560	2565	2530	2709	2706
	SRR26587773	2848	2742	2776	2860	2851	2846	2858	2846	2845	2844	2844	2844	2846	2848	2849	2848	2846	2846	2844	2844	2844	2863	2863	2863	2684	2697	710	714	711	725	717	725	721	726	2717	2542	2795	690	685	616	731	724	720	2562	2567	2532	2711	2708
	SRR26587777	979	875	909	989	978	977	985	973	972	971	971	971	973	975	976	975	973	973	971	971	971	990	990	990	2359	2362	2933	2935	2932	2946	2938	2944	2942	2949	2386	2215	1626	2915	2905	2902	2948	2943	2943	2235	2240	2205	2382	2381
	SRR26587778	1529	1421	1459	1543	1534	1527	1541	1527	1526	1525	1525	1525	1527	1529	1530	1529	1527	1525	1525	1525	1525	1546	1546	1546	2226	2223	2787	2787	2786	2802	2792	2796	2796	2801	2249	2082	48	2767	2757	2760	2800	2795	2797	2102	2107	2072	2245	2244
	SRR26587779	2862	2756	2790	2872	2863	2860	2870	2858	2857	2856	2856	2856	2858	2860	2861	2860	2858	2858	2856	2856	2856	2875	2875	2875	2704	2717	297	301	298	312	304	312	308	315	2735	2560	2811	205	202	697	468	461	457	2580	2585	2550	2729	2726
	SRR26587781	2864	2758	2792	2874	2865	2862	2872	2860	2859	2858	2858	2858	2860	2862	2863	2862	2860	2860	2858	2858	2858	2877	2877	2877	2708	2721	301	305	302	316	308	316	312	319	2739	2564	2813	209	206	701	472	465	461	2584	2589	2554	2733	2730
	SRR26587786	2245	2141	2173	2255	2246	2243	2253	2241	2240	2239	2239	2239	2241	2243	2244	2243	2241	2241	2239	2239	2239	2258	2258	2258	359	372	2665	2669	2666	2678	2668	2678	2674	2681	386	828	2199	2643	2637	2636	2682	2669	2671	848	853	820	380	375
	SRR27874757	2299	2195	2227	2311	2302	2297	2307	2297	2296	2295	2295	2295	2297	2299	2300	2299	2297	2297	2295	2295	2295	2314	2314	2314	231	246	2723	2727	2724	2736	2724	2736	2732	2739	56	882	2253	2701	2695	2694	2738	2725	2727	902	907	876	242	237
	SRR27874762	2304	2200	2232	2316	2307	2302	2312	2302	2301	2300	2300	2300	2302	2304	2305	2304	2302	2302	2300	2300	2300	2319	2319	2319	226	241	2724	2728	2725	2737	2725	2737	2733	2740	51	877	2260	2702	2696	2695	2739	2726	2728	897	902	871	237	232
	SRR3927454	2303	2199	2231	2315	2306	2301	2311	2301	2300	2299	2299	2299	2301	2303	2304	2303	2301	2301	2299	2299	2299	2318	2318	2318	229	242	2725	2729	2726	2738	2726	2738	2734	2741	0	880	2259	2703	2697	2696	2740	2727	2729	900	905	872	238	235
	SRR4436577	2305	2201	2233	2317	2308	2303	2313	2303	2302	2301	2301	2301	2303	2305	2306	2305	2303	2303	2301	2301	2301	2320	2320	2320	239	254	2727	2731	2728	2740	2728	2740	2736	2743	28	886	2249	2705	2699	2698	2742	2729	2731	906	911	880	250	245
	SRR4436596	2876	2770	2804	2888	2879	2874	2886	2874	2873	2872	2872	2872	2874	2876	2877	2876	2874	2874	2872	2872	2872	2891	2891	2891	2716	2729	463	467	464	479	471	478	474	481	2745	2574	2821	444	441	716	55	36	32	2594	2599	2564	2741	2738
	SRR4436603	2230	2126	2158	2242	2233	2228	2240	2228	2227	2226	2226	2226	2228	2230	2231	2230	2228	2228	2226	2226	2226	2245	2245	2245	522	537	2664	2668	2665	2677	2667	2677	2673	2680	551	833	2184	2642	2636	2635	2683	2670	2672	853	858	827	543	540
	SRR4436604	2872	2766	2800	2884	2875	2870	2882	2870	2869	2868	2868	2868	2870	2872	2873	2872	2870	2870	2868	2868	2868	2887	2887	2887	2712	2725	459	463	460	475	467	474	470	477	2741	2570	2807	440	437	712	53	34	30	2590	2595	2560	2737	2734
	SRR4436626	2301	2197	2229	2313	2304	2299	2309	2299	2298	2297	2297	2297	2299	2301	2302	2301	2299	2299	2297	2297	2297	2316	2316	2316	225	240	2721	2725	2722	2734	2722	2734	2730	2737	50	876	2257	2699	2693	2692	2736	2723	2725	896	901	870	236	231
	SRR4436629	2288	2186	2218	2300	2291	2286	2298	2286	2285	2284	2284	2284	2286	2288	2289	2288	2286	2286	2284	2284	2284	2303	2303	2303	416	431	2710	2714	2711	2723	2713	2723	2719	2726	445	879	2244	2688	2682	2681	2727	2714	2716	899	904	873	437	434
	SRR4436635	244	144	116	78	149	240	156	150	149	148	148	148	150	152	153	152	150	150	148	148	148	49	49	49	2290	2293	2864	2866	2863	2877	2869	2875	2873	2880	2317	2148	1551	2846	2836	2837	2883	2878	2878	2168	2173	2138	2313	2310
	SRR4436636	240	140	112	74	145	236	152	146	145	144	144	144	146	148	149	148	146	146	144	144	144	45	45	45	2286	2289	2860	2862	2859	2873	2865	2871	2869	2876	2313	2144	1553	2842	2832	2833	2879	2874	2874	2164	2169	2134	2309	2306
	SRR642804	1524	1416	1454	1540	1531	1522	1538	1524	1523	1522	1522	1522	1524	1526	1527	1526	1524	1522	1522	1522	1522	1543	1543	1543	2221	2218	2782	2782	2781	2797	2787	2791	2791	2796	2244	2077	449	2762	2752	2755	2795	2790	2792	2097	2102	2067	2240	2239
	SRR642823	1521	1413	1451	1537	1528	1519	1535	1521	1520	1519	1519	1519	1521	1523	1524	1523	1521	1519	1519	1519	1519	1540	1540	1540	2218	2215	2779	2779	2778	2794	2784	2788	2788	2793	2241	2074	446	2759	2749	2752	2792	2787	2789	2094	2099	2064	2237	2236
	SRR642824	1518	1410	1448	1532	1523	1516	1530	1516	1515	1514	1514	1514	1516	1518	1519	1518	1516	1514	1514	1514	1514	1535	1535	1535	2213	2210	2774	2774	2773	2789	2779	2781	2783	2788	2236	2069	443	2754	2744	2747	2787	2782	2784	2089	2094	2059	2232	2231
	SRR642836	2265	2161	2193	2275	2266	2263	2273	2261	2260	2259	2259	2259	2261	2263	2264	2263	2261	2261	2259	2259	2259	2278	2278	2278	373	388	2685	2689	2686	2698	2688	2696	2694	2701	400	840	2221	2663	2657	2656	2702	2689	2691	860	865	834	390	389
	SRR647097	655	555	585	665	654	651	661	647	646	645	645	645	647	649	650	649	647	647	645	645	645	668	668	668	2321	2324	2897	2899	2896	2910	2902	2908	2906	2913	2348	2179	1585	2879	2869	2868	2914	2909	2909	2199	2204	2169	2344	2343
	SRR647551	226	126	134	148	137	222	144	58	57	56	56	56	58	60	61	60	58	58	56	56	56	151	151	151	2272	2275	2844	2846	2843	2857	2849	2855	2853	2860	2299	2130	1537	2826	2816	2817	2863	2858	2858	2150	2155	2120	2295	2292
	SRR647552	2276	2172	2204	2288	2279	2274	2284	2274	2273	2272	2272	2272	2274	2276	2277	2276	2274	2274	2272	2272	2272	2291	2291	2291	106	121	2694	2698	2695	2707	2695	2707	2703	2710	227	849	2236	2672	2666	2665	2711	2698	2700	869	874	843	215	212
	SRR647584	204	124	154	234	223	200	230	218	217	216	216	216	218	220	221	220	218	218	216	216	216	237	237	237	2271	2274	2846	2848	2845	2859	2851	2857	2855	2862	2298	2129	1535	2828	2818	2817	2863	2858	2858	2149	2154	2119	2294	2291
	SRR651194	217	139	169	249	238	213	245	231	230	229	229	229	231	233	234	233	231	231	229	229	229	252	252	252	2287	2290	2859	2861	2858	2872	2864	2870	2868	2875	2314	2145	1548	2841	2831	2830	2876	2871	2871	2165	2170	2135	2310	2307
	SRR6957980	2840	2734	2768	2852	2843	2838	2850	2838	2837	2836	2836	2836	2838	2840	2841	2840	2838	2838	2836	2836	2836	2855	2855	2855	2676	2689	702	706	703	717	709	717	713	718	2709	2534	2787	682	677	608	723	716	712	2554	2559	2524	2703	2700
	SRR6958032	2842	2736	2770	2854	2845	2840	2852	2840	2839	2838	2838	2838	2840	2842	2843	2842	2840	2840	2838	2838	2838	2857	2857	2857	2678	2691	704	708	705	719	711	719	715	720	2711	2536	2789	684	679	610	725	718	714	2556	2561	2526	2705	2702
	SRR9831827	210	132	162	242	231	206	238	224	223	222	222	222	224	226	227	226	224	224	222	222	222	245	245	245	2278	2281	2852	2854	2851	2865	2857	2863	2861	2868	2305	2136	1541	2834	2824	2825	2869	2864	2864	2156	2161	2126	2301	2298
	SRR9831840	226	126	134	148	137	222	144	58	57	56	56	56	58	60	61	60	58	58	56	56	56	151	151	151	2272	2275	2844	2846	2843	2857	2849	2855	2853	2860	2299	2130	1535	2826	2816	2817	2863	2858	2858	2150	2155	2120	2295	2292
	SRR9831845	210	132	162	242	231	206	238	224	223	222	222	222	224	226	227	226	224	224	222	222	222	245	245	245	2278	2281	2852	2854	2851	2865	2857	2863	2861	2868	2305	2136	1541	2834	2824	2825	2869	2864	2864	2156	2161	2126	2301	2298
	SRR9831860	235	137	141	153	40	233	39	143	142	141	141	141	143	145	146	145	143	143	141	141	141	154	154	154	2279	2282	2853	2855	2852	2866	2858	2864	2862	2869	2306	2139	1546	2835	2825	2826	2872	2867	2867	2159	2164	2129	2302	2299
	SRR9831866	2294	2190	2222	2306	2297	2292	2302	2292	2291	2290	2290	2290	2292	2294	2295	2294	2292	2292	2290	2290	2290	2309	2309	2309	124	139	2712	2716	2713	2725	2713	2725	2721	2728	245	867	2254	2690	2684	2683	2729	2716	2718	887	892	861	233	230
	SRR9831883	241	141	113	75	146	237	153	147	146	145	145	145	147	149	150	149	147	147	145	145	145	46	46	46	2287	2290	2861	2863	2860	2874	2866	2872	2870	2877	2314	2145	1554	2843	2833	2834	2880	2875	2875	2165	2170	2135	2310	2307
	SRR9831891	2280	2176	2208	2292	2283	2278	2288	2278	2277	2276	2276	2276	2278	2280	2281	2280	2278	2278	2276	2276	2276	2295	2295	2295	108	123	2698	2702	2699	2711	2699	2711	2707	2714	229	851	2240	2676	2670	2669	2715	2702	2704	871	876	845	217	214
	SRR9831892	242	144	160	204	193	238	200	186	185	184	184	184	186	188	189	188	186	186	184	184	184	207	207	207	2287	2290	2862	2864	2861	2875	2867	2873	2871	2878	2315	2146	1549	2844	2834	2833	2879	2874	2874	2166	2171	2136	2311	2308
	SRR9831895	235	149	179	267	256	231	263	249	248	247	247	247	249	251	252	251	249	249	247	247	247	270	270	270	2300	2303	2872	2874	2871	2885	2877	2883	2881	2888	2327	2158	1565	2854	2844	2843	2889	2884	2884	2178	2183	2148	2323	2320
	SRR9831896	233	147	177	265	254	229	261	247	246	245	245	245	247	249	250	249	247	247	245	245	245	268	268	268	2298	2301	2870	2872	2869	2883	2875	2881	2879	2886	2325	2156	1563	2852	2842	2841	2887	2882	2882	2176	2181	2146	2321	2318
	SRR9831897	236	150	180	268	257	232	264	250	249	248	248	248	250	252	253	252	250	250	248	248	248	271	271	271	2301	2304	2873	2875	2872	2886	2878	2884	2882	2889	2328	2159	1566	2855	2845	2844	2890	2885	2885	2179	2184	2149	2324	2321
	SRR9831898	233	147	177	265	254	229	261	247	246	245	245	245	247	249	250	249	247	247	245	245	245	268	268	268	2298	2301	2870	2872	2869	2883	2875	2881	2879	2886	2325	2156	1563	2852	2842	2841	2887	2882	2882	2176	2181	2146	2321	2318
	SRR9831904	240	140	112	74	145	236	152	146	145	144	144	144	146	148	149	148	146	146	144	144	144	45	45	45	2286	2289	2860	2862	2859	2873	2865	2871	2869	2876	2313	2144	1553	2842	2832	2833	2879	2874	2874	2164	2169	2134	2309	2306
	SRR9831905	218	120	128	142	131	214	138	94	93	92	92	92	94	96	97	96	94	94	92	92	92	145	145	145	2268	2271	2840	2842	2839	2853	2845	2851	2849	2856	2295	2126	1529	2822	2812	2813	2859	2854	2854	2146	2151	2116	2291	2288
	B. melitensis st1 16M	1634	1524	1566	1652	1643	1632	1650	1636	1635	1634	1634	1634	1636	1638	1639	1638	1636	1634	1634	1634	1634	1655	1655	1655	2331	2326	2888	2890	2887	2905	2895	2899	2897	2904	2356	2187	573	2870	2858	2857	2903	2900	2900	2207	2212	2177	2352	2349
	min: 0 max: 2957
[truncated: 53 more columns]
