# Supplementary material for: Detection and Molecular Diversity of Brucella melitensis in Pastoral Livestock in North-Eastern Ethiopia
Source: Pathogens. 2024 Dec 3;13(12):1063. doi: 10.3390/pathogens13121063 (PMC11728775; doi:10.3390/pathogens13121063)
Supplement: Supplementary file 1 [file pathogens-13-01063-s001.zip › Supp. Table 3. MLST nine- and 21-locus schemes used for development of minimum spaning tree using GrapeTree.xlsx]

## Sheet: Sheet1
ID*	Isolate	Continent	Country	Host	Year§	MLST9#	MLST21#		Accession for Ethiopian isolates (this study)
	ETH2022-01	Africa (Ethiopia, this study)	Ethiopia	Sheep	2022	12	12		SRR31159349
	ETH2022-02	Africa (Ethiopia, this study)	Ethiopia	Goat	2022	12	12		SRR31159348
	ETH2022-03	Africa (Ethiopia, this study)	Ethiopia	Goat	2022	12	12		SRR31159337
	ETH2022-04	Africa (Ethiopia, this study)	Ethiopia	Goat	2022	12	12		SRR31159332
	ETH2022-05	Africa (Ethiopia, this study)	Ethiopia	Goat	2022	12	12		SRR31159331
	ETH2022-06	Africa (Ethiopia, this study)	Ethiopia	Goat	2022	12	12		SRR31159330
	ETH2022-07	Africa (Ethiopia, this study)	Ethiopia	Goat	2022				SRR31159329
	ETH2022-08	Africa (Ethiopia, this study)	Ethiopia	Goat	2022	12	12		SRR31159328
	ETH2022-09	Africa (Ethiopia, this study)	Ethiopia	Goat	2022	12	12		SRR31159327
	ETH2022-10	Africa (Ethiopia, this study)	Ethiopia	Goat	2022	12	12		SRR31159326
	ETH2022-11	Africa (Ethiopia, this study)	Ethiopia	Goat	2022	12	12		SRR31159347
	ETH2022-12	Africa (Ethiopia, this study)	Ethiopia	Goat	2022	12	12		SRR31159346
	ETH2022-13	Africa (Ethiopia, this study)	Ethiopia	Goat	2022	12	12		SRR31159345
	ETH2022-14	Africa (Ethiopia, this study)	Ethiopia	Goat	2022	12	12		SRR31159344
	ETH2022-15	Africa (Ethiopia, this study)	Ethiopia	Goat	2022	12	12		SRR31159343
	ETH2022-16	Africa (Ethiopia, this study)	Ethiopia	Sheep	2022	12	12		SRR31159342
	ETH2022-17	Africa (Ethiopia, this study)	Ethiopia	Goat	2022	12	12		SRR31159341
	ETH2022-18	Africa (Ethiopia, this study)	Ethiopia	Goat	2022	12	12		SRR31159340
	ETH2022-20	Africa (Ethiopia, this study)	Ethiopia	Goat	2022	12	12		SRR31159339
	ETH2022-21	Africa (Ethiopia, this study)	Ethiopia	Goat	2022	12	12		SRR31159338
	ETH2022-22	Africa (Ethiopia, this study)	Ethiopia	Goat	2022	12	12		SRR31159336
	ETH2022-23	Africa (Ethiopia, this study)	Ethiopia	Goat	2022	12	12		SRR31159335
	ETH2022-24	Africa (Ethiopia, this study)	Ethiopia	Goat	2022	12	12		SRR31159334
	ETH2022-25	Africa (Ethiopia, this study)	Ethiopia	Sheep	2022	12	12		SRR31159333
173	16M	North America	USA	Goat	1952	7	73
175	F6/05-12	Africa	Sudan	Camel	2005	7	73
176	F6/05-13	Africa	Sudan	Camel	2005	7	73
177	UK39/05	Europe	UK	Human	2005	7	73
184	63/9	Asia	India	Human	1963	8	8
185	63/19	Asia	India	Human	1963	8	8
186	66/59	Asia	India	Sheep	1966	8	8
187	UK7/01	Europe	UK	Human	2001	8	8
188	F8/01-155	Europe	Serbia	Cattle	2001	8	8
189	65/155	Asia	Mongolia	Sheep	1965	8	8
190	UK23/01	Europe	Greece	Human	2001	8	8
191	F3/05-373	Europe	Cyprus	Sheep	2005	8	8
192	UK3/06	Europe	Cyprus	Human	2006	8	8
193	F2/06-6	Europe	Portugal	Sheep	2006	8	8
194	F2/06-5	Europe	Portugal	Cattle	2006	8	8
195	F14/06A	Europe	Albania	Sheep	2006	8	8
197	F6/06-20	Europe	Greece	Human	2005	8	8
198	UK26/06	Asia	Saudi_Arabia	Human	2006	8	8
199	UK25B/06	Europe	UK	Human	2006	8	8
200	F2/07-3	Asia	United_Arab_Emirates	Camel	2007	8	8
201	UK16/06	Asia	Thailand	Human	2006	8	8
203	UK11/07	Europe	UK	Human	2007	8	8
206	F6/06-1	Europe	Greece	Human	2006	8	8
209	64/114	Asia	India	Sheep	1964	8	8
211	78/5	Europe	Former_Yugoslavia	Sheep	1978	8	8
212	90/45	Asia	Saudi_Arabia	Cattle	1990	8	8
213	F6/05-6	Africa	Sudan	Cattle	2005	8	8
214	S26	Asia	Pakistan	Goat	2008	8	8
215	F5/04-12	Europe	Portugal	Pig	2004	8	8
216	S27	Asia	Pakistan	Goat	2008	8	8
218	F10/06-14	Asia	Thailand	Goat	2006	39	82
219	F10/06-12	Asia	Thailand	Goat	2006	39	82
220	F10/06-16	Asia	Thailand	Human	2006	39	82
221	UK29/05	Asia	Afghanistan	Human	2005	40	94
222	64/150	Asia	India	Goat	1964	41	95
223	UK22/06	Africa	Somalia	Human	2006	42	83
224	UK17/04	Africa	Egypt	Human	2004	8	38
227	UK10/05	Asia	Syria	Human	2005	8	38
228	UK37/05	Europe	UK	Human	2005	8	38
229	UK16/05	Asia	Iraq	Human	2005	8	38
230	UK17/05	Asia	Iraq	Human	2005	8	38
231	Ether	Europe	Italy	Goat	1961	9	9
232	UK14/06	Africa	Somalia	Human	2006	12	84
233	UK23/06	Africa	Somalia	Human	2006	12	85
234	UK24/06	Africa	Nigeria	Human	2006	12	86
235	F12/01	Asia	United_Arab_Emirates	Ibex	2001	10	10
237	80/82	Europe	Former_Yugoslavia	Human	1980	11	11
239	65/94	Europe	France	Sheep	1965	11	11
240	80/94	Europe	Former_Yugoslavia	Human	1980	11	11
241	79/221	Europe	Germany	Human	1999	11	11
242	F5/07-239A	Europe	Italy	Goat	2007	11	87
243	R3/07-2	Europe	Italy	Goat	2007	43	88
244	B145	Europe	Italy	Sheep		43	88
245	23	Europe	Italy	Sheep		43	88
246	F15/06-1	Europe	Italy	Human	2006	11	89
247	F15/06-12	Europe	Italy	Human	2006	11	89
248	UK19/04	Africa	Somalia	Human	2004	12	12
249	R39/03-60	Africa	Tanzania	Livestock	2003	12	12
250	UK19/05	Africa	Ethiopia	Human	2005	12	12
251	UK40/05	Africa	Ethiopia	Human	2005	12	12
253	UK25/04	Africa	Somalia	Human	2004	12	12
254	UK26/04	Africa	Somalia	Human	2004	12	12
255	UK21/04	Africa	Ethiopia	Human	2004	12	12
256	F1/06 B10	Africa	Zimbabwe	Goat	1988	12	90
512	85-17	Asia	Kuwait	Human	1985	8
544	90/1	Asia	Saudi_Arabia	Cattle	1990	8
546	F3/05-371	Europe	Cyprus	Goat	2005	8
547	63/143	Europe	Poland	Human	1963	62
549	93/68	Asia	Kuwait	Sheep	1993	8
550	78/6	Europe	Former_Yugoslavia	Sheep	1978	8
552	F6/05-1	Africa	Sudan	Cattle	2006	8
553	65/36	Asia	Turkey	Sheep	1965	8
555	F8/01-3835	Europe	Serbia	Sheep	2001	8
556	F10/06-13	Asia	Thailand	Goat	2006	39
582	UK9/01	Africa	Somalia	Human	2001	12
583	UK17/01	Europe	Greece	Human	2001	11
584	UK18/01	Asia	Turkey	Human	2001	8
585	UK20/01*2	Europe	Greece	Human	2001	8
586	UK2/02	Europe	Italy	Human	2002	11
587	UK5/02	Asia	India	Human	2002	11
589	UK8/02	Europe	Greece	Human	2002	11
590	UK12/02	Europe	Italy	Human	2002	8
593	UK14/03	Africa	Uganda	Human	2003	12
594	UK25/03	Africa	Somalia	Human	2003	12
595	UK26/03	Africa	Somalia	Human	2003	12
600	UK21/07	Asia	Turkey	Human	2007	8
602	UK25/08	Asia	Jordan	Human	2008	8
603	UK9/09	Africa	Somalia	Human	2009	12
605	UK14/10	Asia	India	Human	2010	8
606	UK16/10	Africa	Egypt	Human	2010	12
608	UK32/11	Asia	Turkey	Human	2011	8
611	UK42/07	Asia	Turkey	Human	2007	8
612	UK14/08	Europe	Albania	Human	2008	8
613	UK15/08	Europe	Albania	Human	2008	8
615	UK24/09	Africa	Kenya	Human	2009	12
617	UK16/11	Asia	Iraq	Human	2011	8
619	UK26/11	Asia	Saudi_Arabia	Human	2011	8
629	UK16/14	Asia	Turkey	Human	2014	8
630	UK17/14	Asia	Oman	Human	2014	10
632	UK19/14	Asia	Iraq	Human	2014	70
635	UK8/15	Asia	Oman	Human	2015	10
638	UK15/15	Asia	Kuwait	Human	2015	8
639	UK16/15	Asia	Thailand	Human	2015	39
640	UK18/15	Asia	Saudi_Arabia	Human	2015	8
641	UK19/15	Asia	Saudi_Arabia	Human	2015	8
642	UK21/15	Asia	Pakistan	Human	2015	8
644	UK25/15	Asia	Pakistan	Human	2015	8
645	R15/11-7	Asia	Afghanistan	Sheep	2015	71
646	R15/11-15	Asia	Afghanistan	Sheep	2015	71
647	UK27/14	Asia	Iraq	Human	2014	8
666	F2/13A 14	Africa	Eritrea	Human	2013	12	12
667	F2/13B 14	Africa	Eritrea	Human	2013	12	12
668	Ellul	Europe	Malta	Human		7	7
672	Atanasio	Europe	Malta	Human	1952	7	7
673	Bonnici	Europe	Malta	Human	1960	7	7
674	238/9	Europe	Malta	Human	1960	7	105
675	244/8	Europe	Malta	Human	1960	7	105
676	257/9	Europe	Malta	Human	1960	7	7
677	266/9	Europe	Malta	Human	1960	7	7
679	UK16/16	Europe	UK	Human	2016	12	106
680	UK18/16	Europe	UK	Human	2016	12	106
743	F2/16-0007	Africa	Tanzania	Human	2016	12	107
744	F2/16-0029	Africa	Tanzania	Human	2007	12	12
745	F2/16-0047	Africa	Tanzania	Human	2016	12	12
746	F2/16-0049	Africa	Tanzania	Human	2016	12	12
747	UK19/16	Asia	Pakistan	Human	2016	8	8
750	UK21/16	Asia	Saudi_Arabia	Human	2016	8
752	UK28/16	Africa	Ethiopia	Human	2016	12
753	UK29/16	Asia	China	Human	2016	8
755	UK26/16	Africa	Somalia	Human	2016	12	12
756	UK27/16	Asia	India	Human	2016	8	8
759	UK6/17	Africa	Somalia	Human	2017	12
760	UK1/17 A	Asia	India	Human	2017	12
761	UK1/17 B	Asia	India	Human	2017	12
765	UK6/17	Africa	Somalia	Human	2017	12
771	BCCN 75-292	Europe	Spain	Human		92	122
772	BCCN 75-76	Europe	Spain	Human		7	125
773	BCCN 76-359	Europe	France	Human		11	111
779	BCCN 82-64	Europe	Spain	Human		7	128
780	BCCN 82-68	Europe	Spain	Human		93	113
781	BCCN 83-154	Europe	Greece	Sheep		8	134
784	BCCN 86-44	Europe	Spain	Sheep		62	116
785	BCCN 87-92	North America	USA	Human		7	119
786	BCCN 89-30	Europe	France	Sheep		11	127
787	BCCN 90-27	Africa	Algeria	Human		11	114
789	BCCN 91-143	Europe	Greece	Sheep		8	132
790	BCCN 94-61	Europe	France	Human		11	127
791	BCCN 96-99	Africa	South_Africa	Goat		12	121
792	BCCN 98-50	South America	Argentina	Human		11	115
799	Bruxj11	Asia	China	Goat	2012	8	137
800	GS2632	Asia	China	Goat	2015	8	138
801	Bruxj01、Bruxj02	Asia	China	Goat	2010	8	139
802	Bruxj17	Asia	China	Cattle	2012	95	140
803	SHX-1623	Asia	China	Goat	2016	96	141
804	HN-2	Asia	China	Goat	2016	8	139
805	SD-1508	Asia	China	Goat	2015	8	139
806	Bruxj69、Bruxj83	Asia	China	Goat	2016	8	139
807	UK30/16	Africa	Somalia	Human	2017	12
809	UK32/16	Africa	Somalia	Human	2017	12
810	UK7/17	Asia	Saudi_Arabia	Human	2017	8
821	UK24/17	Europe	UK	Human	2017	8
827	UK21/05	Europe	UK	Human		8
835	CNM20100885	Europe	Spain	Human	2010	11	142
836	CNM20110038	Europe	Spain	Human	2011	62	143
838	CNM20120046	Europe	Spain	Human	2012	7	144
839	CNM20130557	Europe	Spain	Human	2013	11	145
840	CNM20170614	Europe	Spain	Human	2017	8	146
849	CNM20180458	Europe	Spain	Human	2018	11	147
851	CNM20030213	Europe	Spain	Human	2003	7	148
853	CNM20070783	Europe	Spain	Human	2007	8	149
859	2011.TE.6837.1.1	Europe	Italy	Sheep	2011	88
867	2013-TE-14068-1-1	Europe	Italy	Buffalo	2013	91
869	F1/18-0121	Africa	Tanzania	Human	2017	12
870	F1/18-0127	Africa	Tanzania	Human	2017	12
871	F1/18-0149	Africa	Tanzania	Human	2017	12
872	F1/18-0195	Africa	Tanzania	Human	2017	12
874	F1/18-4125	Africa	Tanzania	Human	2017	12
875	UK23-19	Asia	Iraq	Human	2019	8
876	UK25-19	Europe	UK	Human	2019	8
877	UK33-19	Europe	UK	Human	2019	8
878	UK35-19	Asia	Pakistan	Human	2019	12
880	UK37-19	Asia	Pakistan	Human	2019	12
886	UK38-19	Asia	Kuwait	Human	2019	8
887	UK03-20	Asia	Pakistan	Human	2020	12
888	UK07-20	Europe	UK	Human	2020	8
891	UK24-20	Asia	Pakistan	Human	2020	12
892	UK25-20	Asia	Iran	Human	2020	102
893	SC201901	Asia	China	Human	2019	101	154
950	CIIMS-PH-3	Asia	India	Human	2016	8	156
951	Bm-3	Asia	Israel	Human	2017	8
952	BwIM_SYR_06	Asia	Syria	Human	2015	8	157
953	18RB17244	Africa	Egypt	Buffalo	2017	11	158
954	18RB17252	Africa	Egypt	Cattle	2017	11	159
955	18RB17253	Africa	Egypt	Cattle	2017	11	159
956	18RB17254	Africa	Egypt	Cattle	2017	11	159
957	18RB17246	Africa	Egypt	Goat	2015	11	158
982	BwIM_AFG_29a	Asia	Afghanistan	Human	2015	71	187
983	BwIM_AFG_29b	Asia	Afghanistan	Human	2015	71	187
1004	169P	Europe	Portugal	Human	2014	107	207
1008	463Pa	Europe	Portugal	Sheep	2005	110	211
1011	BMM1-11	Asia	Malaysia	Human	2011	39	160
1012	BMM30-11	Asia	Malaysia	Human	2011	39	160
1013	BMM6-12	Asia	Malaysia	Human	2012	39	160
1014	BMM7-12	Asia	Malaysia	Human	2012	39	160
1103	ERR2192796	Europe	Norway	Human	2003	8	38
1104	ERR2192797	Europe	Norway	Human	2003	12	12
1105	ERR2192806	Europe	Norway	Human	2014	8	38
1106	ERR2192807	Europe	Norway	Human	2014	8	38
1107	ERR2938642	Europe	Portugal	Human	2016	8	8
1108	ERR2938643	Europe	Spain	Human	2003	7	73
1109	ERR2938644	Europe	Spain	Human	2004	7	7
1110	ERR2938645	Europe	Portugal	Human	2011	8	8
1111	ERR2938646	Europe	Portugal	Human	2012	8	8
1112	ERR2938647	Europe	Portugal	Human	2013	7	74
1114	ERR2938649	Europe	Portugal	Human	2012	8	8
1116	ERR2938651	Europe	Portugal	Human	2011	8	8
1118	ERR2938653	Europe	Portugal	Human	2004	8	8
1119	ERR2938654	Europe	Portugal	Human	2016	8	8
1121	ERR2938656	Europe	Portugal	Human	2012	8	8
1122	ERR2938657	Europe	Spain	Human	2006	8	8
1123	ERR2938658	Europe	Portugal	Goat	2002	8	8
1124	ERR2938659	Europe	Portugal	Human	2014	8	8
1127	ERR2938663	Europe	Portugal	Human	2014	8	8
1128	ERR2938664	Europe	Portugal	Human	2012	8	8
1131	ERR2938667	Europe	Portugal	Human	2015	8	8
1132	ERR2938669	Europe	Portugal	Human	2007	15	39
1133	ERR2938670	Europe	Portugal	Human	2007	7	74
1134	ERR2938671	Europe	Spain	Human	2004	8	8
1135	ERR2938672	Europe	Spain	Human	1999	8	8
1137	ERR2938674	Europe	Portugal	Human	2014	7	74
1139	ERR2938676	Europe	Portugal	Human	2014	8	8
1140	ERR2938677	Europe	Portugal	Human	2010	8	8
1142	ERR2938680	Europe	Portugal	Human	2016	8	8
1144	ERR2938682	Europe	Portugal	Human	2012	8	8
1145	ERR2938683	Europe	Spain	Human	2007	8	8
1146	ERR2938684	Europe	Portugal	Human	2014	107	207
1147	ERR2938685	Europe	Portugal	Human	2012	7	74
1148	ERR2938687	Europe	Portugal	Sheep	2005	110	211
1149	ERR2938688	Europe	Spain	Human	2007	8	8
1150	ERR2938689	Europe	Portugal	Human	2011	8	8
1151	ERR2938690	Europe	Portugal	Human	2004	8	8
1152	ERR2938691	Europe	Spain	Human	2004	8	8
1153	ERR2938692	Europe	Spain	Human	2001	8	8
1154	ERR2938693	Europe	Portugal	Human	2016	7	74
1155	ERR2938695	Europe	Portugal	Goat	2011	15	39
1156	ERR2938696	Europe	Portugal	Human	2015	8	8
1158	ERR2938698	Europe	Spain	Human	2000	7	7
1159	ERR2938699	Europe	Spain	Human	2000	8	8
1160	ERR2938700	Europe	Portugal	Human	2014	8	8
1161	ERR2938702	Europe	Portugal	Human	2012	8	8
1162	ERR2938703	Europe	Portugal	Cattle	2008	8	8
1163	ERR2938704	Europe	Portugal	Human	2015	8	8
1164	ERR2938705	Europe	Portugal	Human	2015	8	8
1165	ERR2938706	Europe	Portugal	Human	2015	8	8
1203	ERR4074327	Africa	Egypt	Goat	2018	11	89
1204	ERR4074328	Africa	Egypt	Goat	2018	11	89
1205	ERR4074329	Africa	Egypt	Goat	2018	11	89
1225	ERR4708874	Africa	Ethiopia	Cattle	2018	12	12
1226	ERR4708875	Africa	Ethiopia	Cattle	2018	12	12
1275	GCF_000227645.1	Asia	China	Cattle	2007	8	8
1286	GCF_000250775.1	Asia	China	Human	2009	14	75
1287	GCF_000250795.1	Asia	China	Human	2011	8	8
1292	GCF_000292065.1	Asia	China	Human		8	8
1297	GCF_000298615.1	Asia	China	Human	1986	8	8
1314	GCF_000365845.1	Europe	Italy	Human	2006	11
1315	GCF_000365865.1	Europe	Malta	Goat	1962	7	7
1348	GCF_000366585.1	Africa	Somalia	Human	2006	42	83
1350	GCF_000366625.1	South America	Argentina	Human	2006	7	73
1362	GCF_000366865.1	Asia	India	Sheep	1966	8	8
1363	GCF_000366885.1	South America	Argentina	Human	2006	7	73
1364	GCF_000366905.1	South America	Argentina	Human	1996	7	73
1365	GCF_000366945.1	Europe	Portugal	Sheep	2006	8	8
1366	GCF_000366965.1	Europe	Norway	Human	2002	7	7
1367	GCF_000366985.1	Europe	Italy	Sheep	2007	11	87
1368	GCF_000367005.1	Africa	Sudan	Cattle	2005	8	8
1370	GCF_000367045.1	Africa	Somalia	Human	2005	12	12
1412	GCF_000370625.1	Asia	Pakistan	Goat	2008	8	8
1413	GCF_000370645.1	Africa	Zimbabwe	Goat	2006	12	90
1414	GCF_000370665.1	Asia	Thailand	Human	2006	39	82
1417	GCF_000370725.1	Africa	Somalia	Human	2006	12	84
1418	GCF_000370745.1	Europe	UK	Human	2004	10	10
1419	GCF_000370765.1	Africa	Somalia	Human	2006	12	85
1420	GCF_000370785.1	Africa	Nigeria	Human	2006	12	86
1421	GCF_000370805.1	Europe	UK	Human	2005	40	94
1422	GCF_000370825.1	Europe	Cyprus	Human	2006	8	8
1423	GCF_000370845.1	Africa	Egypt	Human	1999	11	89
1424	GCF_000370865.1	Europe	UK	Human	2005	8	38
1487	GCF_000685375.1	Asia	India	Goat	2007	8	8
1506	GCF_000740395.1	Asia	India	Human		8	8
1517	GCF_000988815.1	North America	USA	Human	1995	11	11
1532	GCF_001608355.1	Africa	Egypt	Human	2015	11	89
1533	GCF_001608425.1	Africa	Egypt	Human	2014	11	89
1534	GCF_001702305.1	Asia	Kuwait	Human	2014	8	38
1535	GCF_001702315.1	Asia	Kuwait	Human	2014	8	8
1536	GCF_001702335.1	Asia	Kuwait	Human	2014	8
1537	GCF_001702375.1	Asia	Kuwait	Human	2014
1555	GCF_002191235.1	Asia	Afghanistan	Human	2016	8	8
1556	GCF_002191255.1	Europe	Albania	Human	2016	8	8
1557	GCF_002191275.1	Asia	Iran	Human
1558	GCF_002191295.1	Asia	Iran	Human	2015	8	38
1559	GCF_002191315.1	Asia	Iraq	Human	2014	8
1560	GCF_002191335.1	Asia	Iraq	Human	2014	8	38
1561	GCF_002191355.1	Europe	Italy	Human	2015	43	88
1562	GCF_002191375.1	Europe	Italy	Human	2016	11	87
1563	GCF_002191395.1	Asia	Jordan	Human	2015	8
1564	GCF_002191415.1	Africa	Morocco	Human	2016	11	114
1565	GCF_002191435.1	Africa	Somalia	Human	2014	12	12
1566	GCF_002191455.1	Asia	Syria	Human	2015	8	38
1567	GCF_002191475.1	Asia	Syria	Human	2015	8	38
1568	GCF_002191495.1	Asia	Syria	Human	2015	8	38
1569	GCF_002191515.1	Asia	Syria	Human	2015	8	38
1570	GCF_002191535.1	Asia	Syria	Human	2016	8	38
1571	GCF_002191555.1	Asia	Syria	Human	2015	8	38
1572	GCF_002191575.1	Asia	Turkmenistan	Human	2015	71	187
1573	GCF_002191595.1	Asia	Turkey	Human	2016	8	38
1574	GCF_002191615.1	Asia	Turkey	Human	2014	8	8
1575	GCF_002191635.1	Asia	Turkey	Human	2014	8	132
1576	GCF_002191655.1	Asia	Turkey	Human	2014	8	38
1577	GCF_002191675.1	Asia	Turkey	Human	2014	8	38
1578	GCF_002191695.1	Asia	Turkey	Human	2015	8	8
1579	GCF_002191715.1	Asia	Turkey	Human	2015	8	8
1580	GCF_002191735.1	Asia	Turkey	Human	2014	8	38
1581	GCF_002191755.1	Asia	Turkey	Human	2014	8	157
1582	GCF_002191775.1	Asia	Turkey	Human	2014	8	157
1583	GCF_002191795.1	Europe	Germany	Human	2015	8	8
1584	GCF_002191815.1	Europe	Germany	Human	2016	8	38
1585	GCF_002191835.1	Europe	Germany	Human	2017	102
1586	GCF_002191855.1	Europe	Bulgaria	Human	2016	8	132
1587	GCF_002191875.1	Asia	Iraq	Human	2015	8	38
1588	GCF_002191895.1	Asia	Kuwait	Human	2016	8	8
1589	GCF_002191915.1	Asia	Saudi_Arabia	Human	2015	8	8
1590	GCF_002191935.1	Africa	Somalia	Human	2014	12	12
1591	GCF_002191995.1	Asia	Syria	Human	2015	8	8
1592	GCF_002192015.1	Asia	Syria	Human	2016	8	38
1593	GCF_002192035.1	Asia	Syria	Human	2016	8	38
1594	GCF_002192055.1	Asia	Syria	Human	2015	8	38
1595	GCF_002192075.1	Asia	Syria	Human	2016	8	38
1596	GCF_002192095.1	Asia	Syria	Human	2015	8	38
1597	GCF_002192115.1	Asia	Syria	Human	2015	8	38
1598	GCF_002192135.1	Asia	Turkey	Human	2015	8	157
1599	GCF_002192155.1	Asia	Turkey	Human	2014	8	157
1600	GCF_002192175.1	Asia	Turkey	Human	2014	8	8
1601	GCF_002204335.1	Asia	Malaysia	Human	2015	39	82
1602	GCF_002245205.1	Asia	Malaysia	Goat	2011	39	82
1603	GCF_002245225.1	Asia	Malaysia	Goat	2011	39	82
1604	GCF_002245235.1	Asia	Malaysia	Goat	2015	39	82
1606	GCF_002262955.1	Asia	China	Sheep	2013	8	8
1609	GCF_002263015.1	Asia	China	Cattle	2012	8	8
1612	GCF_002763615.1	Asia	China	Yak	2015	8	8
1613	GCF_002871075.1	Asia	India	Goat	2016	8	8
1614	GCF_002895105.1	Asia	India	Human	2016	8	8
1615	GCF_002895125.1	Asia	India	Human	2016	8	156
1617	GCF_002953595.1	North America	USA	Human	1970	7	73
1624	GCF_003205535.1	Asia	India	Not_specified	2016	8	8
1626	GCF_003432005.1	Asia	Saudi_Arabia	Sheep	2017	8	38
1627	GCF_003516045.1	Asia	China	Human	2015	8	8
1628	GCF_003516065.1	Asia	China	Human	2015	8	8
1629	GCF_003516085.1	Asia	China	Human	2015	8	8
1631	GCF_003856415.1	Asia	China	Human	2015	8	8
1632	GCF_003989635.1	Asia	India	Goat	2018	8	8
1633	GCF_003989875.1	Asia	India	Goat	2018	8	8
1634	GCF_003989885.1	Asia	India	Goat	2018	8	8
1635	GCF_003989895.1	Asia	India	Goat	2018	8	8
1636	GCF_003991385.1	Asia	China	Human	2016	8	8
1637	GCF_003993825.1	Asia	China	Goat	1963	8	8
1638	GCF_003993855.1	Asia	China	Goat	1990	8	8
1639	GCF_003993895.1	Asia	China	Human	2016	8	8
1640	GCF_003993905.1	Asia	China	Goat	1957	8	8
1641	GCF_003993935.1	Asia	China	Goat	1980	8	8
1642	GCF_003993955.1	Asia	China	Human	1957	8	8
1643	GCF_003993965.1	Asia	China	Human	2012	8	8
1644	GCF_003993995.1	Asia	China	Goat	1980	8	8
1645	GCF_003994015.1	Asia	China	Goat	1991	8	8
1649	GCF_003994095.1	Asia	China	Human	2011	8	8
1650	GCF_003994105.1	Asia	China	Sheep	2010	8	8
1651	GCF_003994115.1	Asia	China	Human	2011	8	8
1654	GCF_003994185.1	Asia	China	Goat	2013	8	8
1655	GCF_003994205.1	Asia	China	Sheep	2013	8	8
1658	GCF_004208655.1	Asia	China	Human	2018	8	8
1659	GCF_004208675.1	Asia	China	Human	2018	8	8
1660	GCF_004208695.1	Asia	China	Human	2018	8	8
1663	GCF_006505895.1	Europe	Italy	Goat	2011	11	11
1664	GCF_006505925.1	Europe	Italy	Goat	2011	11
1665	GCF_006505995.1	Europe	Italy	Sheep	2011	11	87
1666	GCF_006506005.1	Europe	Italy	Goat	2011	11
1667	GCF_006506015.1	Europe	Italy	Sheep	2011	11	115
1668	GCF_006506025.1	Europe	Italy	Cattle	2011	11
1669	GCF_006506035.1	Europe	Italy	Sheep	2011	11	87
1670	GCF_006506095.1	Europe	Italy	Goat	2011	11	11
1671	GCF_006506105.1	Europe	Italy	Sheep	2011	88
1672	GCF_006506115.1	Europe	Italy	Sheep	2011	11	87
1673	GCF_006506195.1	Europe	Italy	Sheep	2011	11	89
1674	GCF_006506205.1	Europe	Italy	Sheep	2011	11	89
1675	GCF_006506235.1	Europe	Italy	Sheep	2011	11	88
1676	GCF_006506295.1	Europe	Italy	Sheep	2015	11	87
1677	GCF_006506385.1	Europe	Italy	Sheep	2015	11	87
1678	GCF_006506395.1	Europe	Italy	Sheep	2016	11	87
1679	GCF_006506425.1	Europe	Italy	Sheep	2016	11	87
1680	GCF_006506435.1	Europe	Italy	Ibex	2015	11	11
1681	GCF_006506465.1	Europe	Italy	Sheep	2015	11	87
1682	GCF_006506505.1	Europe	Italy	Sheep	2015	11	87
1683	GCF_006506515.1	Europe	Italy	Sheep	2015	11	87
1684	GCF_006506545.1	Europe	Italy	Sheep	2015	11	87
1685	GCF_006506565.1	Europe	Italy	Human	2017	11	89
1686	GCF_006506575.1	Europe	Italy	Goat	2011	11	11
1687	GCF_006506625.1	Europe	Italy	Sheep	2011	43	88
1688	GCF_006506665.1	Europe	Italy	Human	2015	43	88
1689	GCF_006506685.1	Europe	Italy	Goat	2015	11	87
1690	GCF_006506725.1	Europe	Italy	Sheep	2011	43	88
1691	GCF_006506735.1	Europe	Italy	Sheep	2013	11	115
1692	GCF_006506745.1	Europe	Italy	Sheep	2015	11	87
1693	GCF_006506785.1	Europe	Italy	Cattle	2015	11	87
1694	GCF_006506835.1	Europe	Italy	Sheep	2011	11	87
1695	GCF_006506855.1	Europe	Italy	Goat	2011	11	87
1696	GCF_006506895.1	Europe	Italy	Sheep	2011	11	89
1697	GCF_006506925.1	Europe	Italy	Sheep	2011	43	88
1698	GCF_006506935.1	Europe	Italy	Sheep	2011	43	88
1699	GCF_006506965.1	Europe	Italy	Sheep	2011	11	115
1700	GCF_006506975.1	Europe	Italy	Sheep	2011	88
1701	GCF_006506985.1	Europe	Italy	Goat	2011	43
1702	GCF_006506995.1	Europe	Italy	Sheep	2011	11	11
1703	GCF_006507015.1	Europe	Italy	Cattle	2015	11	87
1704	GCF_006507075.1	Europe	Italy	Sheep	2015	11	87
1705	GCF_006507135.1	Europe	Italy	Human	2015	43	88
1706	GCF_006507175.1	Europe	Italy	Sheep	2012	11	89
1707	GCF_006507185.1	Europe	Italy	Sheep	2015	11	87
1708	GCF_006507225.1	Europe	Italy	Sheep	2015	11	87
1709	GCF_006507235.1	Europe	Italy	Sheep	2015	11	87
1710	GCF_006507245.1	Europe	Italy	Sheep	2015	11	87
1711	GCF_006507295.1	Europe	Italy	Sheep	2015	11	87
1712	GCF_006507325.1	Europe	Italy	Sheep	2015	11	87
1713	GCF_006507345.1	Europe	Italy	Sheep	2015	11	87
1714	GCF_006507365.1	Europe	Italy	Goat	2015	11	87
1715	GCF_006507425.1	Europe	Italy	Sheep	2011	11	11
1716	GCF_006507445.1	Europe	Italy	Sheep	2015	11	87
1717	GCF_006507455.1	Europe	Italy	Sheep	2011	11	89
1718	GCF_006507465.1	Europe	Italy	Goat	2011	11
1719	GCF_006507545.1	Europe	Italy	Sheep	2011	11	87
1720	GCF_006507555.1	Europe	Italy	Sheep	2011	88
1721	GCF_006507565.1	Europe	Italy	Sheep	2011	11
1722	GCF_006507585.1	Europe	Italy	Human	2011	11	11
1723	GCF_006507595.1	Europe	Italy	Sheep	2011	11	89
1724	GCF_006507645.1	Europe	Italy	Goat	2011	7	73
1725	GCF_006507665.1	Europe	Italy	Sheep	2015	11	87
1726	GCF_006507685.1	Europe	Italy	Sheep	2011	11	87
1727	GCF_006507695.1	Europe	Italy	Human	2013	11	11
1728	GCF_006507745.1	Europe	Italy	Cattle	2011	11	11
1729	GCF_006507775.1	Europe	Italy	Human	2015	43
1730	GCF_006507815.1	Europe	Italy	Human	2011	8	8
1731	GCF_006507825.1	Europe	Italy	Sheep	2011	11	87
1732	GCF_006507855.1	Europe	Italy	Sheep	2011	11	89
1733	GCF_006507875.1	Europe	Italy	Human	2011	11	11
1734	GCF_006507905.1	Europe	Italy	Sheep	2011	11	87
1735	GCF_006507915.1	Europe	Italy	Goat	2015	11	87
1736	GCF_006507945.1	Europe	Italy	Sheep	2015	11	87
1737	GCF_006507975.1	Europe	Italy	Sheep	2015	11	87
1738	GCF_006508005.1	Europe	Italy	Goat	2014	11	87
1739	GCF_006508015.1	Europe	Italy	Sheep	2013	11	89
1740	GCF_006508025.1	Europe	Italy	Sheep	2015	11	87
1741	GCF_006517305.1	Europe	Italy	Sheep	2011	11
1742	GCF_006517315.1	Europe	Italy	Sheep	2016	11	87
1743	GCF_006517325.1	Europe	Italy	Goat	2011	11	87
1744	GCF_006517335.1	Europe	Italy	Sheep	2016	11	87
1755	GCF_009789295.1	Asia	China	Sheep	2013	8	8
1756	GCF_009789305.1	Asia	China	Sheep	2014	8	8
1757	GCF_009789335.1	Asia	China	Sheep	2011	8	8
1758	GCF_009789345.1	Asia	China	Sheep	2015	8	8
1760	GCF_009789395.1	Asia	China	Sheep	2014	8	8
1761	GCF_009789415.1	Asia	China	Sheep	2015	8	8
1762	GCF_009789435.1	Asia	China	Sheep	2014	8	8
1763	GCF_009789445.1	Asia	China	Sheep	2016	8	8
1764	GCF_009789465.1	Asia	China	Sheep	2013	8	8
1765	GCF_009797905.1	Asia	China	Human	2018	8	8
1766	GCF_009823695.1	Asia	China	Human	2019	17	17
1767	GCF_009823705.1	Asia	China	Human	2019	8	8
1770	GCF_014270005.1	Asia	China	Human	2017	8	8
1774	GCF_016411965.1	Asia	China	Human	2019	8	8
1775	GCF_016806105.1	Asia	China	Human	2019	8
1777	GCF_017139975.1	Europe	Croatia	Cattle	2018	8	8
1778	GCF_017140095.1	Europe	Croatia	Cattle	2018	8	8
1779	GCF_017177315.1	Europe	Serbia	Cattle	2020	8	8
1780	GCF_017177325.1	Europe	Austria	Human	2018	11	89
1781	GCF_017177355.1	Europe	Austria	Human	2018	11	89
1782	GCF_017177365.1	Europe	Austria	Human	2018	11	89
1783	GCF_017177395.1	Europe	Serbia	Cattle	2020	8	8
1784	GCF_017177425.1	Europe	Austria	Human	2008	11	89
1785	GCF_017177445.1	Europe	Austria	Human	2019	8	8
1786	GCF_017177475.1	Europe	Austria	Human	2005	8	8
1787	GCF_017177485.1	Europe	Austria	Human	2011	8	8
1788	GCF_017177515.1	Europe	Austria	Human	2011	8	8
1789	GCF_017177535.1	Europe	Austria	Human	2011	8	8
1790	GCF_017177615.1	Europe	Austria	Human	2012	8	8
1791	GCF_017177675.1	Europe	Austria	Human	2013	11	89
1792	GCF_017177695.1	Europe	Austria	Human	2016	8	8
1793	GCF_017177715.1	Europe	Austria	Human	2013	8	132
1794	GCF_017177735.1	Europe	Austria	Human	2016	8	8
1799	GCF_017177875.1	Europe	Austria	Human	2017	8	8
1800	GCF_017311425.1	Asia	China	Human	2016	8	8
1803	GCF_900236335.1	Europe	Norway	Human	2002	8	8
1804	GCF_900236345.1	Europe	Norway	Human	2016	8
1805	GCF_900236355.1	Europe	Norway	Human	2011	8	8
1806	GCF_900236365.1	Europe	Norway	Human	2014	8	38
1807	GCF_900236375.1	Europe	Norway	Human	2003	12	12
1808	GCF_900236385.1	Europe	Norway	Human	2013	8
1809	GCF_900236395.1	Europe	Norway	Human	2014	8	38
1810	GCF_900236405.1	Europe	Norway	Human	2010	8	38
1811	GCF_900236415.1	Europe	Norway	Human	2016	8	38
1812	GCF_900236425.1	Europe	Norway	Human	2010	12	12
1813	GCF_900236435.1	Europe	Norway	Human	2012	8	38
1814	GCF_900236445.1	Europe	Norway	Human	2006	8	8
1815	GCF_900236455.1	Europe	Norway	Human	2015	8	38
1816	GCF_900236465.1	Europe	Norway	Human	2016	8	8
1817	GCF_900236485.1	Europe	Norway	Human	2012	12
1818	GCF_900236495.1	Europe	Norway	Human	2016	12
1819	GCF_900236515.1	Europe	Norway	Human	2015	8	8
1820	GCF_900236525.1	Europe	Norway	Human	1999	8	157
1821	GCF_900236535.1	Europe	Norway	Human	2006	12	12
1822	GCF_900236545.1	Europe	Norway	Human	2013	8	132
1823	GCF_900236555.1	Europe	Norway	Human	1999	8	132
1824	GCF_900236565.1	Europe	Norway	Human	2003	8	38
1825	GCF_900236575.1	Europe	Norway	Human	2009	8
1826	GCF_900236585.1	Europe	Norway	Human	2005	12	12
1827	GCF_900417195.1	Europe	France	Cattle	2001	11	11
1828	GCF_900417205.1	Europe	France	Cattle	2000	11	11
1829	GCF_900417215.1	Europe	France	Human	2000	11	11
1830	GCF_900417225.1	Europe	France	Sheep	2000	11	11
1831	GCF_900417245.1	Europe	France	Goat	2000	11	11
1832	GCF_900417255.1	Europe	France	Sheep	2000	11	11
1838	GCF_900446095.1	Europe	UK	Human	2018	39	82
1870	SRR642836	Africa	Sudan	Cattle	2005	8	8
1878	SRR647551	Africa	Somalia	Human	2005	12	12
2103	SRR3927454	Asia	Kuwait	Human	2014	8	38
2104	SRR3927455	Asia	Kuwait	Human	2014	8	8
2105	SRR4436568	Asia	Turkey	Human	2014	8	8
2106	SRR4436569	Asia	Turkey	Human	2014	8	8
2107	SRR4436570	Asia	Syria	Human	2015	8	157
2108	SRR4436571	Asia	Syria	Human	2010	8	8
2109	SRR4436572	Asia	Turkey	Human	2014	8	8
2110	SRR4436573	Asia	Turkey	Human	2014	8	8
2111	SRR4436577	Asia	Syria	Human	2015	8	38
2112	SRR4436580	Asia	Iraq	Human	2015	8	38
2113	SRR4436589	Asia	Afghanistan	Human	2015	71	187
2114	SRR4436592	Asia	Afghanistan	Human	2015	71	187
2115	SRR4436593	Asia	Iraq	Human	2014	8	38
2116	SRR4436594	Asia	Iraq	Human	2014	8	38
2117	SRR4436597	Asia	Turkey	Human	2014	8	132
2118	SRR4436598	Europe	Romania	Human	2015	8	8
2119	SRR4436599	Asia	India	Human	2012	8	8
2120	SRR4436600	Asia	Turkey	Human	2013	8	38
2121	SRR4436601	Asia	Turkey	Human	2014	8	8
2122	SRR4436602	Asia	Turkey	Human	2014	8	38
2123	SRR4436603	Asia	Turkey	Human	2014	8	8
2124	SRR4436604	Africa	Algeria	Human	2013	11	114
2125	SRR4436620	Asia	Syria	Human	2016	8	38
2126	SRR4436628	Asia	Turkey	Human	2014	8	8
2127	SRR4436631	Asia	Turkey	Human	2014	8	8
2128	SRR4436632	Asia	Turkey	Human	2014	8	8
2129	SRR4436633	Asia	Turkey	Human	2014	8	8
2130	SRR4436634	Asia	Iraq	Human	2014	8	8
2131	SRR4436638	Asia	Turkey	Human	2014	8	8
2132	SRR4436639	Asia	Afghanistan	Human	2015	8	8
2186	SRR6957939	Europe	Italy	Sheep	2015	11	87
2187	SRR6957940	Europe	Italy	Goat	2015	11	87
2188	SRR6957941	Europe	Italy	Sheep	2015	11	87
2189	SRR6957942	Europe	Italy	Sheep	2015	11	87
2190	SRR6957943	Europe	Italy	Sheep	2015	11	87
2191	SRR6957944	Europe	Italy	Goat	2015	11	87
2192	SRR6957945	Europe	Italy	Goat	2015	11	87
2193	SRR6957946	Europe	Italy	Goat	2014	11	87
2194	SRR6957947	Europe	Italy	Sheep	2015	11	87
2195	SRR6957948	Europe	Italy	Sheep	2015	11	87
2196	SRR6957959	Europe	Italy	Cattle	2016	11	87
2197	SRR6957960	Europe	Italy	Goat	2014	11	87
2198	SRR6957961	Europe	Italy	Sheep	2015	11	87
2199	SRR6957962	Europe	Italy	Sheep	2015	11	87
2200	SRR6957963	Europe	Italy	Sheep	2015	11	87
2201	SRR6957964	Europe	Italy	Sheep	2015	11	87
2202	SRR6957965	Europe	Italy	Sheep	2015	11	87
2203	SRR6957966	Europe	Italy	Sheep	2015	11	87
2204	SRR6957967	Europe	Italy	Sheep	2015	11	87
2205	SRR6957968	Europe	Italy	Sheep	2015	11	87
2206	SRR6957969	Europe	Italy	Goat	2011	7	73
2210	SRR6957975	Europe	Italy	Sheep	2016	11	87
2212	SRR6957977	Europe	Italy	Cattle	2015	11	87
2213	SRR6957978	Europe	Italy	Cattle	2015	11	87
2214	SRR6958027	Europe	Italy	Sheep	2015	11	87
2215	SRR6958028	Europe	Italy	Sheep	2015	11	87
2216	SRR6958029	Europe	Italy	Cattle	2016	11	87
2217	SRR6958030	Europe	Italy	Sheep	2015	11	87
2218	SRR6958031	Europe	Italy	Sheep	2015	11	87
2219	SRR6958032	Europe	Italy	Sheep	2015	11	87
2220	SRR6958033	Europe	Italy	Sheep	2015	11	87
2221	SRR6958034	Europe	Italy	Sheep	2015	11	87
2222	SRR6958035	Europe	Italy	Sheep	2015	11	87
2223	SRR6958036	Europe	Italy	Sheep	2015	11	87
2237	SRR8662464	Asia	India	Goat	2016	8	8
2239	SRR8790675	Asia	India	Human	2016	8	156
2319	SRR11178063	Asia	Israel	Human	2017	8	8
2320	SRR11178064	Asia	Israel	Human	2017	8	38
2321	SRR11178065	Asia	Israel	Human	2017	8	8
2322	SRR11178066	Asia	Israel	Human	2017	8	8
2323	SRR11178067	Asia	Israel	Human	2017	8	8
2324	SRR11178068	Asia	Israel	Human	2017	8	8
2325	SRR11178069	Asia	Israel	Human	2017	8	8
2326	SRR11178070	Asia	Israel	Human	2017	8	8
2327	SRR11178071	Asia	Israel	Human	2017	8	8
2328	SRR11178072	Asia	Israel	Human	2017	8	38
2329	SRR11178073	Asia	Israel	Human	2017	8	38
2330	SRR11178074	Asia	Israel	Human	2017	8	8
2331	SRR11178075	Asia	Israel	Human	2017	8	38
2332	SRR11178076	Asia	Israel	Human	2017	8	8
2333	SRR11178077	Asia	Israel	Human	2017	8	8
2334	SRR11178078	Asia	Israel	Human	2017	8	38
2335	SRR11178079	Asia	Israel	Human	2017	8	38
2336	SRR11178080	Asia	Israel	Human	2017	8	38
2337	SRR11178081	Asia	Israel	Human	2017	8	8
2338	SRR11178082	Asia	Israel	Human	2017	8	8
2339	SRR11178083	Asia	Israel	Human	2017	8	38
2340	SRR11178084	Asia	Israel	Human	2017	8	38
2341	SRR11178085	Asia	Israel	Human	2017	8	38
2342	SRR11178086	Asia	Israel	Human	2017	8	8
2343	SRR11178087	Asia	Israel	Human	2017	8	8
2344	SRR11178088	Asia	Israel	Human	2017	8	38
2345	SRR11178089	Asia	Israel	Human	2017	8	8
2346	SRR12272639	Europe	Austria	Human	2019	8	8
2347	SRR12368024	Africa	Egypt	Cattle	2016	11	89
2348	SRR12368025	Africa	Egypt	Cattle	2016	11	89
2349	SRR12368026	Africa	Egypt	Cattle	2017	11	89
2350	SRR12368027	Africa	Egypt	Cattle	2017	11	89
2351	SRR12368028	Africa	Egypt	Cattle	2017	11	89
2353	SRR12368030	Africa	Egypt	Cattle	2017	11	89
2354	SRR12368031	Africa	Egypt	Buffalo	2017	11	89
2356	SRR12368033	Africa	Egypt	Cattle	2017	11	89
2360	SRR12368037	Africa	Egypt	Cattle	2017	11	159
2361	SRR12368038	Africa	Egypt	Cattle	2017	11	159
2362	SRR12368039	Africa	Egypt	Cattle	2017	11	159
2363	SRR12368040	Africa	Egypt	Cattle	2017	11	89
2364	SRR12368041	Africa	Egypt	Cattle	2015	11	89
2365	SRR12368042	Africa	Egypt	Sheep	2015	11	89
2366	SRR12368043	Africa	Egypt	Cattle	2017	11	89
2367	SRR12368044	Africa	Egypt	Cattle	2017	11	89
2368	SRR12368045	Africa	Egypt	Cattle	2017	11	89
2369	SRR12368046	Africa	Egypt	Goat	2015	11	158
2371	SRR12368048	Africa	Egypt	Buffalo	2017	11	158
2374	SRR12368051	Africa	Egypt	Cattle	2017	11	89
2375	SRR12368052	Africa	Egypt	Cattle	2017	11	89
2376	SRR12420833	Europe	Serbia	Cattle	2020	8	8
2378	SRR13711288	Europe	Austria	Human	2012	8	8
2380	2022BR02	Asia	China	Human	2022	112
2381	2022BR01	Asia	China	Human	2022	113
2382	2022BR13	Asia	China	Human	2022	114
2383	2022BR09	Asia	China	Human	2022	115
2384	2022BR18	Asia	China	Human	2022	116
2385	2022BR32	Asia	China	Human	2022	117
2386	BSC202108	Asia	China	Human	2021	8	161
2387	BSC202130	Asia	China	Human	2021	118	162
2390	ARQ-001	Asia	China	Human	2022	8
2391	ARQ-011	Asia	China	Human	2022	8
2392	ARQ-022	Asia	China	Human	2022	8
2393	ARQ-032	Asia	China	Human	2022	8
2394	ARQ-034	Asia	China	Human	2022	8
2395	ARQ-045	Asia	China	Human	2022	8
2396	ARQ-066	Asia	China	Human	2022	8
2397	ARQ-069	Asia	China	Human	2022	12
2398	B13	Asia	Israel	Cattle	2006	8	38
2399	B80	Asia	Israel	Cattle	2017	8
2400	B71	Asia	Israel	Human	2019	8	38
2401	B146	Asia	Israel	Cattle	2018	8	38
2402	B158	Asia	Israel	Cattle	2020	8	38
2403	B14	Asia	Israel	Sheep	2015	8	8
2404	B162	Asia	Israel	Cattle	2020	8	38
2405	B127	Asia	Israel	Cattle	2019	8	38
2406	B160	Asia	Israel	Cattle	2020	8
2407	B161	Asia	Israel	Cattle	2020	8	38
2408	B123	Asia	Israel	Cattle	2019	8	38
2409	B15	Asia	Israel	Human	2015	8	8
2410	B12	Asia	Israel	Cattle	2015	8	38
2411	B140	Asia	Israel	Cattle	2019	8	38
2412	B50	Asia	Israel	Human	2017	8	8
2413	B40	Asia	Israel	Human	2016	8	38
2414	B48	Asia	Israel	Human	2017	8	8
2415	B51	Asia	Israel	Human	2017	8	8
2416	B131	Asia	Israel	Cattle	2019	8
2417	B126	Asia	Israel	Cattle	2019	8
2418	B141	Asia	Israel	Cattle	2019	8	38
2419	B125	Asia	Israel	Cattle	2019	8	38
2420	B155	Asia	Israel	Human	2020	8	38
2421	B139	Asia	Israel	Cattle	2019	8	38
2422	B111	Asia	Israel	Cattle	2019	8
2423	B69	Asia	Israel	Cattle	2018	8	157
2424	B130	Asia	Israel	Cattle	2019	8	38
2425	B5	Asia	Israel	Cattle	2015	8	38
2426	B142	Asia	Israel	Cattle	2019	8
2427	B149	Asia	Israel	Cattle	2018	8
2428	B65	Asia	Israel	Sheep	2015	8	8
2429	B110	Asia	Israel	Cattle	2019	8
2430	B109	Asia	Israel	Cattle	2019	8	38
2431	B135	Asia	Israel	Cattle	2019	8	38
2432	B132	Asia	Israel	Cattle	2019	8	38
2433	B56	Asia	Israel	Human	2017	8	8
2434	B20	Asia	Israel	Goat	2015	8	8
2435	B75	Asia	Israel	Cattle	2017	102
2436	B76	Asia	Israel	Human	2018	8
2437	B68	Asia	Israel	Cattle	2017	102
2438	B77	Asia	Israel	Human	2018	8	38
2439	B70	Asia	Israel	Cattle	2018	8	38
2440	B17	Asia	Israel	Sheep	2015	8	8
2441	B144	Asia	Israel	Cattle	2018	8
2442	B145	Asia	Israel	Cattle	2018	8	38
2443	B82	Asia	Israel	Cattle	2018	8	38
2444	B143	Asia	Israel	Cattle	2018	8
2445	B150	Asia	Israel	Cattle	2020	8
2446	B78	Asia	Israel	Human	2017	102
2447	B37	Asia	Israel	Human	2016	8	38
2448	B55	Asia	Israel	Human	2017	8	38
2449	B67	Asia	Israel	Cattle	2017	8	38
2450	B66	Asia	Israel	Cattle	2017	8	38
2451	B54	Asia	Israel	Human	2017	8	38
2452	B10	Asia	Israel	Cattle	2015	8	38
2453	B115	Asia	Israel	Cattle	2019	8
2454	B32	Asia	Israel	Human	2016	8	8
2455	B152	Asia	Israel	Cattle	2020	8	38
2456	B151	Asia	Israel	Cattle	2020	8	8
2457	B9	Asia	Israel	Cattle	2015	8	38
2458	B120	Asia	Israel	Cattle	2019	8	38
2459	B119	Asia	Israel	Cattle	2019	8
2460	B36	Asia	Israel	Human	2016	8	38
2461	B114	Asia	Israel	Cattle	2019	8	38
2462	B24	Asia	Israel	Cattle	2006	8
2463	B16	Asia	Israel	Human	2015	8	8
2464	B18	Asia	Israel	Human	2015	8	8
2465	B22	Asia	Israel	Cattle	2010	8	8
2466	B25	Asia	Israel	Cattle	2006	8
2467	B79	Asia	Israel	Cattle	2017	8
2468	B112	Asia	Israel	Cattle	2019	8	38
2469	B113	Asia	Israel	Cattle	2019	8
2470	B57	Asia	Israel	Cattle	2017	8	38
2471	B11	Asia	Israel	Cattle	2015	8	38
2472	B106	Asia	Israel	Cattle	2020	8
2473	B108	Asia	Israel	Cattle	2019	8	38
2474	B107	Asia	Israel	Cattle	2020	8	8
2475	B104	Asia	Israel	Cattle	2018	8
2476	B35	Asia	Israel	Human	2016	8	8
2477	B8	Asia	Israel	Human	2014	8	38
2478	B81	Asia	Israel	Cattle	2017	8
2479	B85	Asia	Israel	Cattle	2019	8	8
2480	B128	Asia	Israel	Cattle	2019	8	38
2481	B122	Asia	Israel	Cattle	2019	8	38
2482	B52	Asia	Israel	Human	2017	8	8
2483	B117	Asia	Israel	Cattle	2019	8	38
2484	B116	Asia	Israel	Cattle	2019	8
2485	B2	Asia	Israel	Sheep	2015	8	8
2486	B7	Asia	Israel	Cattle	2016	8	38
2487	B39	Asia	Israel	Human	2017	8	8
2488	B47	Asia	Israel	Human	2017	8	38
2489	B133	Asia	Israel	Cattle	2019	8	38
2490	B138	Asia	Israel	Cattle	2019	8	38
2491	B129	Asia	Israel	Cattle	2019	8	38
2492	B121	Asia	Israel	Cattle	2019	8
2493	B23	Asia	Israel	Cattle	2006	8
2494	B19	Asia	Israel	Human	2015	8	8
2495	B21	Asia	Israel	Human	2010	8	8
2496	B137	Asia	Israel	Cattle	2019	8	38
2497	B6	Asia	Israel	Cattle	2006	8	38
2498	B53	Asia	Israel	Human	2017	8	8
2499	B154	Asia	Israel	Human	2020	8	38
2500	B159	Asia	Israel	Cattle	2020	8	38
2501	B38	Asia	Israel	Human	2016	8	8
2502	B156	Asia	Israel	Cattle	2021	8	8
2503	B103	Asia	Israel	Human	2019	8	8
2504	B157	Asia	Israel	Cattle	2021	8	8
2505	B134	Asia	Israel	Cattle	2019	8	38
	*Missing because they were not submitted to PubMLST database
	§Missing years are also missing in PubMLST database
	#Missing values are either from novel allels or lack of data in the PubMLST database
